# Supplementary material for: Dynamic cytoskeletal regulation of cell shape supports resilience of lymphatic endothelium
Source: Nature. 2025 Mar 19;641(8062):465–75. doi: 10.1038/s41586-025-08724-6 (PMC12058511; doi:10.1038/s41586-025-08724-6)
Supplement: Supplementary file 4 — Source data for Supplementary Fig. 7 [file 41586_2025_8724_MOESM4_ESM.xlsx]

## Sheet: Cardiac weight
CONTROL	ID	SEX	Genotype
	37210	Male	Prox1Cre-ERT
	Weight	g	37.3
	Heart Weight	mg	177.3
	HW/BW	mg/g	4.75335
	ID	SEX	Genotype
	41018	Male	Cdc42 flox/flox
	Weight	g	31.3
	Heart Weight	mg	189.4
	HW/BW	mg/g	6.05112
	ID	SEX	Genotype
	41023	Female	Cdc42 flox/flox
	Weight	g	25.24
	Heart Weight	mg	132.1
	HW/BW	mg/g	5.23376
	ID	SEX	Genotype
	42277	Female	Prox1Cre-ERT
	Weight	g	27.25
	Heart Weight	mg	133.4
	HW/BW	mg/g	4.89541
CDC42 lox/lox;Prox1-CreERT	ID	SEX	Genotype
	41019	Male	Cdc42 lx/lx; Prox1-CreERT
	Weight	g	30.02
	Heart Weight	mg	145.7
	HW/BW	mg/g	4.85343
	ID	SEX	Genotype
	41020	Male	Cdc42 lx/lx; Prox1-CreERT
	Weight	g	34.23
	Heart Weight	mg	169.5
	HW/BW	mg/g	4.9518
	ID	SEX	Genotype
	41021	Female	Cdc42 lx/lx; Prox1-CreERT
	Weight	g	26.72
	Heart Weight	mg	134
	HW/BW	mg/g	5.01497
	ID	SEX	Genotype
	41022	Female	Cdc42 lx/lx; Prox1-CreERT
	Weight	g	22.56
	Heart Weight	mg	121.6
	HW/BW	mg/g	5.39007
	ID	SEX	Genotype
	41024	Female	Cdc42 lx/lx; Prox1-CreERT
	Weight	g	22.64
	Heart Weight	mg	112.7
	HW/BW	mg/g	4.97792

## Sheet: Cardiac function
CONTROL	ID	SEX	Genotype
	37210	Male	Prox1Cre-ERT
			Measurement 1	Measurement 2	Measurement 3	Measurement 4	Geomean
	HR	BPM	368.852	400.445	397.79		388.761
	EF	%	80.0613	76.3921	74.7632		77.0406
	FS	%	47.0797	43.7705	42.0775		44.261
	ID	SEX	Genotype
	41018	Male	Cdc42 flox/flox
			Measurement 1	Measurement 2	Measurement 3	Measurement 4	geomean
	HR	BPM	361.355	358.209			359.779
	EF	%	82.3239	81.1195			81.7195
	FS	%	49.7577	48.6068			49.1789
	ID	SEX	Genotype
	41023	Female	Cdc42 flox/flox
			Measurement 1	Measurement 2	Measurement 3	Measurement 4	geomean
	HR	BPM	428.062	405.862			416.814
	EF	%	65.7637	66.2987			66.0306
	FS	%	34.3158	34.4828			34.3992
	ID	SEX	Genotype
	42277	Female	Prox1Cre-ERT
			Measurement 1	Measurement 2	Measurement 3	Measurement 4	geomean
	HR	BPM	425.03	362.903			392.74
	EF	%	73.9723	87.2363			80.331
	FS	%	40.9091	55.2536			47.5434
CDC42 lox/lox;prox1CreERT	ID	SEX	Genotype
	41019	Male	Cdc42 lx/lx; Prox1-CreERT
			Measurement 1	Measurement 2	Measurement 3	Measurement 4	geomean
	HR	BPM	269.327				269.327
	EF	%	87.5702				87.5702
	FS	%	55.1773				55.1773
	ID	SEX	Genotype
	41020	Male	Cdc42 lx/lx; Prox1-CreERT
			Measurement 1	Measurement 2	Measurement 3	Measurement 4	geomean
	HR	BPM	429.594	421.546			425.551
	EF	%	75.0056	72.7571			73.8728
	FS	%	41.9162	39.7872			40.8378
	ID	SEX	Genotype
	41021	Female	Cdc42 lx/lx; Prox1-CreERT
			Measurement 1	Measurement 2	Measurement 3	Measurement 4	geomean
	HR	BPM	401.786				401.786
	EF	%	75.8347				75.8347
	FS	%	43.1034				43.1034
	ID	SEX	Genotype
	41022	Female	Cdc42 lx/lx; Prox1-CreERT
			Measurement 1	Measurement 2	Measurement 3	Measurement 4	geomean
	HR	BPM	360	515.021			430.59
	EF	%	88.3313	64.3921			75.4178
	FS	%	56.6038	33.4012			43.4814
	ID	SEX	Genotype
	41024	Female	Cdc42 lx/lx; Prox1-CreERT
			Measurement 1	Measurement 2	Measurement 3	Measurement 4	geomean
	HR	BPM	446.097	360	348.247	353.808	375.056
	EF	%	75.6346	62.37	64.4339	80.4633	70.3238
	FS	%	42.4548	32.7273	34.0357	46.8682	38.5844

## Sheet: Ventricular structure
CONTROL	ID	SEX	Genotype
	37210	Male	Prox1Cre-ERT
			Measurement 1	Measurement 2	Measurement 3	Measurement 4	Mean
	IVS;d	mm	1.04907	0.972685	0.957407		0.992259
	IVS;s	mm	1.40556	1.375	1.31898		1.36604
	LVID;d	mm	2.87731	3.10648	2.89259		2.95698
	LVID;s	mm	1.52269	1.74676	1.67546		1.64561
	LVPW;d	mm	1.55833	1.39028	1.72639		1.55227
	LVPW;s	mm	2.10324	2.0625	2.14398		2.10298
	RVID;d	mm	0.544907	0.580556	0.677315		0.598392
	ID	SEX	Genotype
	41018	Male	Cdc42 flox/flox
			Measurement 1	Measurement 2	Measurement 3	Measurement 4	Mean
	IVS;d	mm	0.840278	0.830093			0.83517
	IVS;s	mm	1.55324	1.31898			1.43133
	LVID;d	mm	3.15232	3.28981			3.22033
	LVID;s	mm	1.5838	1.69074			1.6364
	LVPW;d	mm	1.75185	2.06759			1.90319
	LVPW;s	mm	1.94537	2.80602			2.3364
	RVID;d	mm	0.356481	0.280093			0.315987
	ID	SEX	Genotype
	41023	Female	Cdc42 flox/flox
			Measurement 1	Measurement 2	Measurement 3	Measurement 4	Mean
	IVS;d	mm	0.697685	0.590741			0.64199
	IVS;s	mm	1.01852	0.94213			0.97958
	LVID;d	mm	2.41898	2.21528			2.31489
	LVID;s	mm	1.58889	1.45139			1.51858
	LVPW;d	mm	1.50741	1.55324			1.53015
	LVPW;s	mm	1.77222	1.72639			1.74916
	RVID;d	mm	0.275	0.427778			0.342985
	ID	SEX	Genotype
	42277	Female	Prox1Cre-ERT
			Measurement 1	Measurement 2	Measurement 3	Measurement 4	Mean
	IVS;d	mm	1.02361	1.00324			1.01337
	IVS;s	mm	1.40046	1.53287			1.46517
	LVID;d	mm	2.46482	2.81111			2.63227
	LVID;s	mm	1.45648	1.25787			1.35354
	LVPW;d	mm	1.21713	1.29861			1.25721
	LVPW;s	mm	1.68056	2.02176			1.84328
	RVID;d	mm	0.794444	1.0287			0.904018
CDC42 lox/lox;prox1CreERT	ID	SEX	Genotype
	41019	Male	Cdc42 lx/lx; Prox1-CreERT
			Measurement 1	Measurement 2	Measurement 3	Measurement 4	Mean
	IVS;d	mm	1.06435				1.06435
	IVS;s	mm	1.7858				1.7858
	LVID;d	mm	2.39352				2.39352
	LVID;s	mm	1.07284				1.07284
	LVPW;d	mm	1.50741				1.50741
	LVPW;s	mm	2.27469				2.27469
	RVID;d	mm	1.04398				1.04398
	ID	SEX	Genotype
	41020	Male	Cdc42 lx/lx; Prox1-CreERT
			Measurement 1	Measurement 2	Measurement 3	Measurement 4	Mean
	IVS;d	mm	0.84537	0.784259			0.814241
	IVS;s	mm	1.23241	1.08472			1.15621
	LVID;d	mm	2.55139	2.39352			2.47119
	LVID;s	mm	1.48194	1.4412			1.46143
	LVPW;d	mm	1.12037	1.86389			1.44508
	LVPW;s	mm	1.28843	2.17454			1.67384
	RVID;d	mm	0.448148	0.341204			0.391037
	ID	SEX	Genotype
	41021	Female	Cdc42 lx/lx; Prox1-CreERT
			Measurement 1	Measurement 2	Measurement 3	Measurement 4	Mean
	IVS;d	mm	0.886111				0.886111
	IVS;s	mm	1.38519				1.38519
	LVID;d	mm	2.9537				2.9537
	LVID;s	mm	1.68056				1.68056
	LVPW;d	mm	1.41065				1.41065
	LVPW;s	mm	1.78241				1.78241
	RVID;d	mm	0.906481				0.906481
	ID	SEX	Genotype
	41022	Female	Cdc42 lx/lx; Prox1-CreERT
			Measurement 1	Measurement 2	Measurement 3	Measurement 4	Mean
	IVS;d	mm	0.544907	0.799537			0.660056
	IVS;s	mm	1.22222	1.10509			1.16218
	LVID;d	mm	2.69907	2.50046			2.59787
	LVID;s	mm	1.1713	1.66528			1.39662
	LVPW;d	mm	1.41065	1.00833			1.19265
	LVPW;s	mm	2.11852	1.12546			1.54412
	RVID;d	mm	0.346296	0.29537			0.319821
	ID	SEX	Genotype
	41024	Female	Cdc42 lx/lx; Prox1-CreERT
			Measurement 1	Measurement 2	Measurement 3	Measurement 4	Mean
	IVS;d	mm	0.733333	0.636574	0.6875	0.850463	0.722802
	IVS;s	mm	1.1662	1.08981	1.18657	1.49722	1.22582
	LVID;d	mm	2.53102	3.36111	3.14213	2.35787	2.81761
	LVID;s	mm	1.45648	2.26111	2.07268	1.25278	1.71005
	LVPW;d	mm	1.05926	0.810741	0.875926	0.998148	0.930865
	LVPW;s	mm	1.46157	1.13056	1.26806	1.36991	1.30162
	RVID;d	mm	0.310648	0.285185	0.269907	0.57037	0.341737

## Sheet: STATISTICAL TESTING
HEART/ BODY WEIGHT					FRACTIONAL SHORTENING				EJECTION FRACTION				HEART RATE
Table Analyzed	HW/BW (mg/g)				Table Analyzed	FS %			Table Analyzed	EF %			Table Analyzed	Heart Rate BPM
Column B	Mutant				Column B	Mutant			Column B	Mutant			Column B	Mutant
vs.	vs,				vs.	vs,			vs.	vs,			vs.	vs,
Column A	Control				Column A	Control			Column A	Control			Column A	Control
Mann Whitney test					Mann Whitney test				Mann Whitney test				Mann Whitney test
P value	>0,9999				P value	0.7302			P value	0.7302			P value	0.7302
Exact or approximate P value?	Exact				Exact or approximate P value?	Exact			Exact or approximate P value?	Exact			Exact or approximate P value?	Exact
P value summary	ns				P value summary	ns			P value summary	ns			P value summary	ns
Significantly different (P < 0.05)?	No				Significantly different (P < 0.05)?	No			Significantly different (P < 0.05)?	No			Significantly different (P < 0.05)?	No
One- or two-tailed P value?	Two-tailed				One- or two-tailed P value?	Two-tailed			One- or two-tailed P value?	Two-tailed			One- or two-tailed P value?	Two-tailed
Sum of ranks in column A,B	20 , 25				Sum of ranks in column A,B	22 , 23			Sum of ranks in column A,B	22 , 23			Sum of ranks in column A,B	18 , 27
Mann-Whitney U	10				Mann-Whitney U	8			Mann-Whitney U	8			Mann-Whitney U	8
Difference between medians					Difference between medians				Difference between medians				Difference between medians
Median of column A	5,065, n=4				Median of column A	45,90, n=4			Median of column A	78,69, n=4			Median of column A	390,8, n=4
Median of column B	4,978, n=5				Median of column B	43,10, n=5			Median of column B	75,42, n=5			Median of column B	401,8, n=5
Difference: Actual	-0.08667				Difference: Actual	-2.799			Difference: Actual	-3.268			Difference: Actual	11.04
Difference: Hodges-Lehmann	0.007201				Difference: Hodges-Lehmann	-2.29			Difference: Hodges-Lehmann	-2.395			Difference: Hodges-Lehmann	11.04
INNER DIAMETER DIASTOLE					INNER DIAMETER SYSTOLE				POSTERIOR WALL DIASTOLE				INTRAVENTRICULAR SEPTUM DIASTOLE
Table Analyzed	LVID;d (mm)				Table Analyzed	LVID;s (mm)			Table Analyzed	LVPW;d			Table Analyzed	IVS;d (mm)
Column B	Mutant				Column B	Mutant			Column B	Mutant			Column B	Mutant
vs.	vs,				vs.	vs,			vs.	vs,			vs.	vs,
Column A	Control				Column A	Control			Column A	Control			Column A	Control
Mann Whitney test					Mann Whitney test				Mann Whitney test				Mann Whitney test
P value	0.5556				P value	0.9048			P value	0.1111			P value	0.9048
Exact or approximate P value?	Exact				Exact or approximate P value?	Exact			Exact or approximate P value?	Exact			Exact or approximate P value?	Exact
P value summary	ns				P value summary	ns			P value summary	ns			P value summary	ns
Significantly different (P < 0.05)?	No				Significantly different (P < 0.05)?	No			Significantly different (P < 0.05)?	No			Significantly different (P < 0.05)?	No
One- or two-tailed P value?	Two-tailed				One- or two-tailed P value?	Two-tailed			One- or two-tailed P value?	Two-tailed			One- or two-tailed P value?	Two-tailed
Sum of ranks in column A,B	23 , 22				Sum of ranks in column A,B	21 , 24			Sum of ranks in column A,B	27 , 18			Sum of ranks in column A,B	21 , 24
Mann-Whitney U	7				Mann-Whitney U	9			Mann-Whitney U	3			Mann-Whitney U	9
Difference between medians					Difference between medians				Difference between medians				Difference between medians
Median of column A	2,795, n=4				Median of column A	1,577, n=4			Median of column A	1,541, n=4			Median of column A	0,9137, n=4
Median of column B	2,598, n=5				Median of column B	1,461, n=5			Median of column B	1,411, n=5			Median of column B	0,8142, n=5
Difference: Actual	-0.1968				Difference: Actual	-0.1161			Difference: Actual	-0.1306			Difference: Actual	-0.09947
Difference: Hodges-Lehmann	-0.1502				Difference: Hodges-Lehmann	-0.05851			Difference: Hodges-Lehmann	-0.193			Difference: Hodges-Lehmann	-0.06354
