# Supplementary material for: Dynamic cytoskeletal regulation of cell shape supports resilience of lymphatic endothelium
Source: Nature. 2025 Mar 19;641(8062):465–75. doi: 10.1038/s41586-025-08724-6 (PMC12058511; doi:10.1038/s41586-025-08724-6)
Supplement: Supplementary file 13 — Source Data Fig. 1 [file 41586_2025_8724_MOESM13_ESM.xlsx]

## Sheet: Fig. 1b
LINE profile 1						LINE profile 2
Distance	Intensity					Distance	Intensity
µm	VE-cadherin	LYVE1	Cldn 5			µm	VE-cadherin	LYVE1	Cldn 5
0	10.2093	13.4814	11.0909			0	11.0945	10.2813	13.0922
0.05989	8.6185	13.4075	10.0895			0.05989	11.1241	9.544	11.6573
0.11979	8.1021	11.9067	10.2002			0.11979	10.7892	9.0016	11.5234
0.17968	7.4508	11.933	10.1519			0.17968	9.5569	9.0994	11.3097
0.23957	7.102	13.4013	8.9089			0.23957	8.6592	9.7017	10.5681
0.29946	7.2197	12.4677	8.3268			0.29946	7.3331	9.918	10.9148
0.35936	7.8182	12.0096	8.1975			0.35936	7.0154	10.0949	10.0541
0.41925	8.2078	12.661	8.503			0.41925	7.1883	9.4943	10.5797
0.47914	7.8501	12.9904	9.0513			0.47914	7.2193	8.7796	10.7176
0.53903	7.4443	11.7996	8.8773			0.53903	7.7326	9.1014	10.1563
0.59893	8.2348	11.9751	9.6614			0.59893	7.8258	8.8095	11.0714
0.65882	7.8162	10.4383	10.1749			0.65882	7.719	9.2663	10.3307
0.71871	7.6042	11.3575	11.3877			0.71871	8.106	9.8198	10.8154
0.7786	7.2364	11.8197	11.6247			0.7786	8.551	10.7822	11.5428
0.8385	6.6801	11.5512	11.4501			0.8385	8.7591	11.4746	12.9606
0.89839	6.7514	11.4748	11.0324			0.89839	8.765	12.9623	12.9576
0.95828	7.3062	11.9192	10.7018			0.95828	9.1947	13.7346	12.8307
1.01818	7.6985	11.7511	10.4291			1.01818	9.7461	13.9798	14.1981
1.07807	7.277	12.0688	10.9138			1.07807	10.325	13.5622	14.1414
1.13796	7.1422	12.7574	11.3649			1.13796	9.1992	15.6027	14.2408
1.19785	7.2132	13.1403	12.0238			1.19785	9.6796	14.6855	13.9984
1.25775	7.0016	13.1343	11.8511			1.25775	10.8948	15.4142	15.6031
1.31764	6.9566	13.7482	12.319			1.31764	13.033	15.135	18.1537
1.37753	7.5872	14.4722	14.299			1.37753	15.4082	14.8733	23.6526
1.43742	7.669	15.2534	17.2875			1.43742	18.3718	17.1157	30.5377
1.49732	8.1369	15.9828	19.6939			1.49732	23.3475	17.1753	35.8649
1.55721	8.7953	15.3982	21.3894			1.55721	27.8843	17.143	40.6799
1.6171	10.7302	17.0563	24.474			1.6171	31.1637	17.7073	41.039
1.67699	12.6095	18.0123	28.0024			1.67699	29.8826	20.2241	38.8848
1.73689	13.6332	20.9632	32.8226			1.73689	27.0963	23.4215	33.3001
1.79678	14.4874	21.876	33.4565			1.79678	22.3738	29.3925	28.9265
1.85667	15.1197	27.2433	36.2623			1.85667	18.0266	32.544	25.1487
1.91657	14.6752	30.6185	36.9113			1.91657	13.2982	37.7246	21.8681
1.97646	13.7053	32.9039	35.6922			1.97646	11.7775	37.8716	21.8877
2.03635	11.8611	36.8209	31.0401			2.03635	10.4403	38.8552	21.4982
2.09624	10.4009	38.1653	27.6238			2.09624	10.2327	39.8742	20.0875
2.15614	9.9282	41.5105	22.9637			2.15614	9.4203	39.8034	19.0745
2.21603	9.5753	38.8797	19.6548			2.21603	8.7136	40.0081	18.4253
2.27592	8.9349	37.9566	17.822			2.27592	8.6634	40.4456	16.6024
2.33581	8.2279	35.9428	17.4097			2.33581	8.7858	40.6351	16.1972
2.39571	7.7396	33.8657	16.8841			2.39571	8.7333	40.9329	15.1019
2.4556	7.5024	32.251	16.199			2.4556	8.8617	39.4036	15.9693
2.51549	6.9524	33.501	16.4845			2.51549	8.5651	39.1266	15.3464
2.57538	6.3422	34.2495	17.5448			2.57538	7.9142	39.9698	16.0404
2.63528	7.0704	34.1787	17.0482			2.63528	8.1025	40.2528	14.2527
2.69517	7.1969	32.7464	16.7202			2.69517	8.1003	37.3594	15.4225
2.75506	7.5647	33.3327	17.9627			2.75506	8.1683	37.7312	14.6814
2.81496	7.7478	32.6647	19.723			2.81496	8.0473	37.702	14.3861
2.87485	7.9373	31.8953	18.1943			2.87485	7.9849	39.0527	15.3427
2.93474	7.9276	32.8818	16.386			2.93474	7.8437	39.5684	16.2553
2.99463	8.5061	32.1023	15.7538			2.99463	8.3299	38.4012	15.7215
3.05453	7.3856	31.8186	14.1437			3.05453	8.9031	40.2389	15.7447
3.11442	7.4734	32.4423	13.7871			3.11442	9.021	40.6445	17.621
3.17431	7.7443	31.4407	13.0281			3.17431	9.5776	39.0986	19.9352
3.2342	8.1212	29.4795	12.8678			3.2342	9.6519	38.441	19.5405
3.2941	7.8177	30.8539	13.3924			3.2941	9.0268	35.5359	23.5489
3.35399	8.5477	30.4781	14.0583			3.35399	10.549	37.3391	25.965
3.41388	9.5182	30.852	13.7462			3.41388	11.6607	38.7662	33.9471
3.47377	10.8036	30.9776	13.8727			3.47377	16.2961	37.3418	43.0361
3.53367	12.9626	32.2807	13.9964			3.53367	22.441	35.9229	52.7773
3.59356	16.959	31.5385	14.7619			3.59356	26.4207	34.4776	60.7794
3.65345	21.2411	35.4566	14.7191			3.65345	25.8748	33.571	64.1436
3.71335	25.4126	39.8661	14.1204			3.71335	24.4587	34.5303	57.5938
3.77324	28.242	39.9754	13.531			3.77324	20.3503	33.4449	50.7283
3.83313	28.2915	38.5321	12.2604			3.83313	15.115	31.7662	41.8318
3.89302	25.6204	34.9434	11.614			3.89302	11.944	27.613	32.8237
3.95292	23.1789	30.4458	10.7617			3.95292	10.6241	24.1397	28.7273
4.01281	21.5372	28.6054	11.06			4.01281	9.8576	20.8025	24.9156
4.0727	18.6526	30.0828	11.2084			4.0727	9.8475	17.2072	21.4226
4.13259	17.2954	28.32	12.1009			4.13259	9.7432	15.8188	20.1064
4.19249	16.8266	26.8717	12.4588			4.19249	8.49	15.3751	19.2056
4.25238	17.5105	28.0414	12.591			4.25238	8.0715	13.3366	16.7213
4.31227	17.5585	27.4739	13.2133			4.31227	7.2179	13.4226	16.5164
4.37217	16.0917	25.7027	14.1771			4.37217	6.5197	13.0912	14.6127
4.43206	13.5921	24.0085	13.3611			4.43206	6.2611	11.9925	14.0251
4.49195	11.4698	19.7679	13.6915			4.49195	6.0026	10.6822	12.7169
4.55184	9.3381	17.4307	13.2455			4.55184	6.3702	11.6118	11.1347
4.61174	8.4105	15.6035	12.0955			4.61174	7.3105	12.2841	10.6661
4.67163	7.7133	13.544	11.4198			4.67163	7.8654	11.9018	10.4902
4.73152	7.6348	11.8615	10.3876			4.73152	7.9758	11.4547	9.5082
4.79141	7.6293	12.1118	9.8993			4.79141	7.9159	11.2928	9.4978
4.85131	7.1229	11.3421	9.3703			4.85131	8.7862	12.4477	10.5687
4.9112	6.9341	11.2167	9.2271			4.9112	7.5638	13.8176	10.8856
4.97109	6.371	10.7484	8.4637			4.97109	6.4636	12.4446	10.8803
5.03098	6.1321	9.8647	7.8649			5.03098	6.3469	12.2669	11.4086
5.09088	6.1541	9.4992	7.8514			5.09088	6.5596	11.3822	10.7406
5.15077	6.1293	9.2873	7.7188			5.15077	6.2697	10.3448	10.9636
5.21066	6.4525	9.1395	8.3912			5.21066	5.918	11.179	11.6794
5.27056	6.7221	8.6932	8.5722			5.27056	6.3117	10.3416	13.0363
5.33045	6.3342	7.8147	8.5684			5.33045	6.0167	10.2669	14.0845
5.39034	6.171	8.396	9.3094			5.39034	5.5266	9.2417	14.2417
5.45023	6.1079	8.9797	9.2991			5.45023	5.1007	8.544	14.9505
5.51013	6.5451	10.4903	9.2868			5.51013	4.994	8.6437	12.7972
5.57002	6.4811	11.0311	9.8818			5.57002	5.1478	10.4149	13.5383
5.62991	6.2936	10.2019	10.4155			5.62991	5.0895	11.0485	14.6058
5.6898	6.5062	10.367	11.4784			5.6898	4.852	11.3744	15.4489
5.7497	6.7415	9.7894	10.511			5.7497	5.1913	13.0068	15.2689
5.80959	6.8431	10.2166	10.6698			5.80959	5.8928	13.6289	15.2822
5.86948	6.5757	10.4974	9.3779			5.86948	6.5774	11.3062	15.4642
5.92937	6.2563	10.0324	8.7629			5.92937	6.2988	10.8858	14.1697
5.98927	6.4314	9.3907	8.5153			5.98927	6.7864	12.1634	13.7746
6.04916	6.5368	9.1424	8.9611			6.04916	6.5621	10.6477	12.1018
6.10905	5.9113	9.9905	9.4645			6.10905	6.5343	11.1342	11.7543
6.16895	6.3029	9.3997	9.2945			6.16895	6.676	11.0737	11.21
6.22884	5.8075	9.5992	9.1248			6.22884	7.6596	12.4598	10.4979
						6.28873	8.6814	12.3509	10.4185
						6.34862	8.9312	11.5843	10.2039
						6.40852	8.0043	11.276	9.2889

## Sheet: Fig. 1d
		Blunt	Sprouty	Total	% blunt	% Sprouty
5 wk	Animal 1	65	1	66	98.4848	1.51515	Experiment 1
	2	75	0	75	100	0
	3	60	1	61	98.3607	1.63934
	4	46	1	47	97.8723	2.12766
	5	45	0	45	100	0
	6	41	1	42	97.619	2.38095
	7	60	0	60	100	0
	8	29	0	29	100	0	Experiment 2
	9	34	3	37	91.8919	8.10811
	10	38	0	38	100	0
	11	47	3	50	94	6
	12	29	2	31	93.5484	6.45161
		Blunt	Sprouty	Total	% blunt	% Sprouty
3 wk	Animal 1	79	21	100	79	21	Experiment 1
	2	93	18	111	83.7838	16.2162
	3	57	11	68	83.8235	16.1765
	4	30	15	45	66.6667	33.3333	Experiment 2
	5	28	11	39	71.7949	28.2051
	6	40	13	53	75.4717	24.5283
	7	32	11	43	74.4186	25.5814
					avr	23.5773
					sd	6.28647

## Sheet: Fig. 1e
Age (wk)	1.5	3	5	10
% KI67+ of live LECs (PECAM1+PDPN+)	48.3	9.2	1.1	2.6
	57.6	6.9	0.7	1.5
	53.1	5.1	2.9	2
		6.7	2	2.4
		3.7	1.66	0.8
		6.7	0.73	0.4
			3.46
			2.57

## Sheet: Fig. 1g 3W animal 1
Name image	junction analyzed	categorised as		junctional code	count	frequency	Category definition	junctional type			SUMMARY
MAX_20231101 3w wt animal 1.lif - Image 2 (RGB)-1	1	7		0	0	0	LYVE1- curvilinear w/o Lyve1	LYVE1 - curvilinear
	2	6		1	1	6.25	double LYVE1- curvilinear				# junctions	Image	LYVE1- curvilinear w/o Lyve1	double LYVE1- curvilinear	combined	unsegmented at base	segmented at base	unsegmented at lobe	segmented at lobe	combined	double unsegmented	double segmented	combined	classic button
	3	7		2	1	6.25	unsegmented at base	curvilinear					LYVE1- curvilinear			Curvilinear					double junction			classic button
	4	2		3	2	12.5	segmented at base				16	MAX_20231101 3w wt animal 1.lif - Image 2 (RGB)-1	0	6.25	6.25	6.25	12.5	0	0	18.75	37.5	25	62.5	12.5
	5	3		4	0	0	unsegmented at lobe				15	Title: MAX_20231020 25w wt animal 3.lif - Image 3 (RGB)-2-2.tif	0	0	0	20	0	6.66667	13.3333	40	6.66667	26.6667	33.3333	26.6667
	6	7		5	0	0	segmented at lobe				24	MAX_20231101 3w wt animal 1.lif - Image 4 (RGB)-1.tif	0	4.16667	4.16667	12.5	0	8.33333	0	20.8333	41.6667	12.5	54.1667	20.8333
	7	1		6	6	37.5	double unsegemented	double junction			15	MAX_20231101 3w wt animal 1.lif - Image 1 (RGB)-1	13.3333	0	13.3333	13.3333	20	6.66667	0	40	6.66667	13.3333	20	26.6667
	8	6		7	4	25	double segmented				17	Title: MAX_20231020 25w wt animal 3.lif - Image 1 (RGB)-B.tif	0	0	0	17.6471	0	0	11.7647	29.4118	0	52.9412	52.9412	17.6471
	9	6		8	2	12.5	classic button	classic button			22	Title: MAX_20231020 25w wt animal 3.lif - Image5.tif	4.54545	0	4.54545	9.09091	18.1818	9.09091	9.09091	45.4545	13.6364	36.3636	50	0
	10	6			0										0					0			0
	11	6		TOTAL	16	100									0					0			0
	12	8													0					0			0
	13	3									109				0					0			0
	14	7										weighted average	2.75229	1.83486	4.58716	12.844	8.25688	5.50459	5.50459	32.1101	19.2661	27.5229	46.789	16.5138
	15	6											4.58716			32.1101				32.1101	46.789		46.789	16.5138
	16	8
Image ID	Junction no	Category		Catgory	Number	%	Category definition	junctional type
Title: MAX_20231020 25w wt animal 3.lif - Image 3 (RGB)-2-2.tif	1	7		0	0	0	LYVE1- curvilinear w/o Lyve1	LYVE1 - curvilinear
	2	4		1	0	0	double LYVE1- curvilinear
	3	8		2	3	20	unsegmented at base	curvilinear
	4	2		3	0	0	segmented at base
	5	7		4	1	6.66667	unsegmented at lobe
	6	7		5	2	13.3333	segmented at lobe
	7	7		6	1	6.66667	double unsegemented	double junction
	8	2		7	4	26.6667	double segmented
	9	8		8	4	26.6667	classic button	classic button
	10	2			0
	11	8		TOTAL	15	100
	12	5
	13	8
	14	6
	15	5
Image ID	Junction no	Category		Catgory	Number	%	Category definition	junctional type
MAX_20231101 3w wt animal 1.lif - Image 4 (RGB)-1.tif	1	2		0	0	0	LYVE1- curvilinear w/o Lyve1	LYVE1 - curvilinear
	2	6		1	1	4.16667	double LYVE1- curvilinear
	3	2		2	3	12.5	unsegmented at base	curvilinear
	4	1		3	0	0	segmented at base
	5	2		4	2	8.33333	unsegmented at lobe
	6	8		5	0	0	segmented at lobe
	7	6		6	10	41.6667	double unsegemented	double junction
	8	7		7	3	12.5	double segmented
	9	6		8	5	20.8333	classic button	classic button
	10	6			0
	11	8		TOTAL	24	100
	12	8
	13	6
	14	6
	15	8
	16	4
	17
	18	6
	19	4
	20	7
	21	6
	22	7
	23	6
	24	8
	25	6
Image ID	Junction no	Category		Catgory	Number	%	Category definition	junctional type
MAX_20231101 3w wt animal 1.lif - Image 1 (RGB)-1	1	2		0	2	13.3333	LYVE1- curvilinear w/o Lyve1	LYVE1 - curvilinear
	2	8		1	0	0	double LYVE1- curvilinear
	3	7		2	2	13.3333	unsegmented at base	curvilinear
	4	6		3	3	20	segmented at base
	5	0		4	1	6.66667	unsegmented at lobe
	6	7		5	0	0	segmented at lobe
	7	8		6	1	6.66667	double unsegemented	double junction
	8	8		7	2	13.3333	double segmented
	9	8		8	4	26.6667	classic button	classic button
	10	3			0
	11	3		TOTAL	15	100
	12	4
	13	2
	14	3
	15	0
Image ID	Junction no	Category		Catgory	Number	%	Category definition	junctional type
Title: MAX_20231020 25w wt animal 3.lif - Image 1 (RGB)-B.tif	1	8		0	0	0	LYVE1- curvilinear w/o Lyve1	LYVE1 - curvilinear
	2	8		1	0	0	double LYVE1- curvilinear
	3	2		2	3	17.6471	unsegmented at base	curvilinear
	4	5		3	0	0	segmented at base
	5	7		4	0	0	unsegmented at lobe
	6	7		5	2	11.7647	segmented at lobe
	7	7		6	0	0	double unsegemented	double junction
	8	7		7	9	52.9412	double segmented
	9	7		8	3	17.6471	classic button	classic button
	10	7			0
	11			TOTAL	17	100
	12	7
	13	5
	14	2
	15	8
	16	7
	17	2
	18	7
Image ID	Junction no	Category		Catgory	Number	%	Category definition	junctional type
Title: MAX_20231020 25w wt animal 3.lif - Image5.tif	1	7		0	1	4.54545	LYVE1- curvilinear w/o Lyve1	LYVE1 - curvilinear
	2	6		1	0	0	double LYVE1- curvilinear
	3	6		2	2	9.09091	unsegmented at base	curvilinear
	4	7		3	4	18.1818	segmented at base
	5	0		4	2	9.09091	unsegmented at lobe
	6	2		5	2	9.09091	segmented at lobe
	7	4		6	3	13.6364	double unsegemented	double junction
	8	7		7	8	36.3636	double segmented
	9	3		8	0	0	classic button	classic button
	10	5			0
	11	6		TOTAL	22	100
	12	7
	13	3
	14	2
	15	3
	16	7
	17
	18	7
	19	5
	20	7
	21	4
	22	7
	23	3

## Sheet: Fig. 1g 3W animal 2
Name image	junction analyzed	categorised as		junctional code	count	frequency	Category definition	junctional type			SUMMARY
MAX_20231101 3w wt animal 2.lif - Image 1 (RGB)-1	1	6		0	3	17.6471	LYVE1- curvilinear w/o Lyve1	LYVE1 - curvilinear
	2	7		1	2	11.7647	double LYVE1- curvilinear				# junctions	Image	LYVE1- curvilinear w/o Lyve1	double LYVE1- curvilinear	combined	unsegmented at base	segmented at base	unsegmented at lobe	segmented at lobe	combined	double unsegmented	double segmented	combined	classic button
	3	1		2	2	11.7647	unsegmented at base	curvilinear					LYVE1- curvilinear			Curvilinear					double junction			classic button
	4	3		3	2	11.7647	segmented at base				17	MAX_20231101 3w wt animal 2.lif - Image 1 (RGB)-1	17.6471	11.7647	29.4118	11.7647	11.7647	0	5.88235	29.4118	5.88235	23.5294	29.4118	11.7647
	5	7		4	0	0	unsegmented at lobe				12	MAX_20231101 3w wt animal 2.lif - Image 1 (RGB)B-1	25	8.33333	33.3333	8.33333	0	0	0	8.33333	0	41.6667	41.6667	16.6667
	6	7		5	1	5.88235	segmented at lobe					MAX_20231101 3w wt animal 2.lif- Image 2 (RGB)-2-2.tif
	7			6	1	5.88235	double unsegemented	double junction			29	MAX_20231101 3w wt animal 2.lif - Image 3 (RGB)-1.tif	13.7931	0	13.7931	3.44828	20.6897	6.89655	10.3448	41.3793	3.44828	27.5862	31.0345	13.7931
	8	3		7	4	23.5294	double segmented				28	MAX_20231101 3w wt animal 2.lif - Image 3 (RGB)B-1.tif	7.14286	0	7.14286	10.7143	17.8571	0	3.57143	32.1429	7.14286	21.4286	28.5714	32.1429
	9	7		8	2	11.7647	classic button	classic button			34	MAX_20231101 3w wt animal 2.lif- Image 4 (RGB)-.tif	20.5882	0	20.5882	8.82353	14.7059	5.88235	5.88235	35.2941	2.94118	11.7647	14.7059	29.4118
	10	2			0						28	MAX_20231101 3w wt animal 2.lif - Image 4 (RGB)-B.tif	3.57143	0	3.57143	7.14286	17.8571	0	10.7143	35.7143	10.7143	21.4286	32.1429	28.5714
	11			TOTAL	17	100					29	MAX_20231101 3w wt animal 2.lif- Image 5 (RGB).tif	6.89655	3.44828	10.3448	10.3448	10.3448	0	3.44828	24.1379	10.3448	37.931	48.2759	17.2414
	12	5									26	MAX_20231101 3w wt animal 2.lif- Image 5 (RGB)-B.tif	11.5385	3.84615	15.3846	7.69231	15.3846	3.84615	7.69231	34.6154	7.69231	19.2308	26.9231	23.0769
	13	8									203
	14	0										weighted average	12.3153	2.46305	14.7783	8.37438	14.7783	2.46305	6.40394	32.0197	6.40394	24.1379	30.5419	22.6601
	15	0											14.7783		14.7783	32.0197				32.0197	30.5419		30.5419	22.6601
	16	0
	17	2
	18	1
	19	8
							Category definition	junctional type
MAX_20231101 3w wt animal 2.lif - Image 1 (RGB)B-1	1	1		0	3	25	LYVE1- curvilinear w/o Lyve1	LYVE1 - curvilinear
	2	7		1	1	8.33333	double LYVE1- curvilinear
	3	7		2	1	8.33333	unsegmented at base	curvilinear
	4	8		3	0	0	segmented at base
	5	0		4	0	0	unsegmented at lobe
	6	2		5	0	0	segmented at lobe
	7	0		6	0	0	double unsegemented	double junction
	8	7		7	5	41.6667	double segmented
	9	7		8	2	16.6667	classic button	classic button
	10	7			0
	11	8		TOTAL	12	100
	12	0
							Category definition	junctional type
MAX_20231101 3w wt animal 2.lif- Image 2 (RGB)-2-2.tif	1			0	0	#DIV/0!	LYVE1- curvilinear w/o Lyve1	LYVE1 - curvilinear
	2			1	0	#DIV/0!	double LYVE1- curvilinear
	3			2	0	#DIV/0!	unsegmented at base	curvilinear
excluded since vessel is damaged	4			3	0	#DIV/0!	segmented at base
	5			4	0	#DIV/0!	unsegmented at lobe
	6			5	0	#DIV/0!	segmented at lobe
	7			6	0	#DIV/0!	double unsegemented	double junction
	8			7	0	#DIV/0!	double segmented
	9			8	0	#DIV/0!	classic button	classic button
	10				0
	11			TOTAL	0	#DIV/0!
	12
	13
	14
	15
	16
	17
	18
	19
	20
	21
	22
	23
	24
	25
	26
	27
	28
	29
	30
							Category definition	junctional type
MAX_20231101 3w wt animal 2.lif - Image 3 (RGB)-1.tif	1	5		0	4	13.7931	LYVE1- curvilinear w/o Lyve1	LYVE1 - curvilinear
	2	3		1	0	0	double LYVE1- curvilinear
	3	8		2	1	3.44828	unsegmented at base	curvilinear
	4	7		3	6	20.6897	segmented at base
	5	8		4	2	6.89655	unsegmented at lobe
	6	8		5	3	10.3448	segmented at lobe
	7	8		6	1	3.44828	double unsegemented	double junction
	8	7		7	8	27.5862	double segmented
	9	7		8	4	13.7931	classic button	classic button
	10	7			0
	11	4		TOTAL	29	100
	12	3
	13	7
	14	7
	15	0
	16	0
	17	0
	18	5
	19	2
	20	4
	21	3
	22	3
	23	0
	24
	25	5
	26	7
	27	3
	28	7
	29	3
	30	6
							Category definition	junctional type
MAX_20231101 3w wt animal 2.lif - Image 3 (RGB)B-1.tif	1	8		0	2	7.14286	LYVE1- curvilinear w/o Lyve1	LYVE1 - curvilinear
	2	8		1	0	0	double LYVE1- curvilinear
	3	8		2	3	10.7143	unsegmented at base	curvilinear
	4	8		3	5	17.8571	segmented at base
	5	0		4	0	0	unsegmented at lobe
	6	3		5	1	3.57143	segmented at lobe
	7	3		6	2	7.14286	double unsegemented	double junction
	8	3		7	6	21.4286	double segmented
	9	8		8	9	32.1429	classic button	classic button
	10	0			0
	11	7		TOTAL	28	100
	12	3
	13	2
	14	5
	15	3
	16	6
	17	6
	18	7
	19	8
	20	7
	21	8
	22	8
	23	7
	24	7
	25	2
	26	7
	27	2
	28	8
							Category definition	junctional type
MAX_20231101 3w wt animal 2.lif- Image 4 (RGB)-.tif	1	2		0	7	20.5882	LYVE1- curvilinear w/o Lyve1	LYVE1 - curvilinear
	2	0		1	0	0	double LYVE1- curvilinear
	3	8		2	3	8.82353	unsegmented at base	curvilinear
	4	8		3	5	14.7059	segmented at base
	5	8		4	2	5.88235	unsegmented at lobe
	6	7		5	2	5.88235	segmented at lobe
	7	6		6	1	2.94118	double unsegemented	double junction
	8	8		7	4	11.7647	double segmented
	9	4		8	10	29.4118	classic button	classic button
	10	0			0
	11	4		TOTAL	34	100
	12	8
	13	2
	14	0
	15	0
	16	7
	17	8
	18	3
	19	2
	20	8
	21	5
	22	0
	23	7
	24	3
	25	8
	26	7
	27	8
	28	5
	29	0
	30	3
	31	3
	32	3
	33	0
	34	8
							Category definition	junctional type
MAX_20231101 3w wt animal 2.lif - Image 4 (RGB)-B.tif	1	6		0	1	3.57143	LYVE1- curvilinear w/o Lyve1	LYVE1 - curvilinear
	2	0		1	0	0	double LYVE1- curvilinear
	3	3		2	2	7.14286	unsegmented at base	curvilinear
	4	8		3	5	17.8571	segmented at base
	5	8		4	0	0	unsegmented at lobe
	6			5	3	10.7143	segmented at lobe
	7	5		6	3	10.7143	double unsegemented	double junction
	8	8		7	6	21.4286	double segmented
	9			8	8	28.5714	classic button	classic button
	10	2			0
	11	8		TOTAL	28	100
	12	2
	13	5
	14	3
	15	3
	16	8
	17	6
	18	7
	19	7
	20	8
	21	7
	22	5
	23	3
	24	7
	25	8
	26	6
	27	7
	28	8
	29	3
	30	7
							Category definition	junctional type
MAX_20231101 3w wt animal 2.lif- Image 5 (RGB).tif	1	7		0	2	6.89655	LYVE1- curvilinear w/o Lyve1	LYVE1 - curvilinear
	2	6		1	1	3.44828	double LYVE1- curvilinear
	3	7		2	3	10.3448	unsegmented at base	curvilinear
	4	7		3	3	10.3448	segmented at base
	5	6		4	0	0	unsegmented at lobe
	6	2		5	1	3.44828	segmented at lobe
	7	0		6	3	10.3448	double unsegemented	double junction
	8	1		7	11	37.931	double segmented
	9	0		8	5	17.2414	classic button	classic button
	10	7			0
	11	8		TOTAL	29	100
	12	8
	13	8
	14	7
	15	7
	16	2
	17	2
	18	8
	19	7
	20	7
	21	3
	22	3
	23	5
	24	7
	25	7
	26	8
	27	7
	28	3
	29	6
							Category definition	junctional type
MAX_20231101 3w wt animal 2.lif- Image 5 (RGB)-B.tif	1	1		0	3	11.5385	LYVE1- curvilinear w/o Lyve1	LYVE1 - curvilinear
	2	8		1	1	3.84615	double LYVE1- curvilinear
	3	7		2	2	7.69231	unsegmented at base	curvilinear
	4	0		3	4	15.3846	segmented at base
	5	0		4	1	3.84615	unsegmented at lobe
	6	7		5	2	7.69231	segmented at lobe
	7	7		6	2	7.69231	double unsegemented	double junction
	8	0		7	5	19.2308	double segmented
	9	3		8	6	23.0769	classic button	classic button
	10	3			0
	11	7		TOTAL	26	100
	12	8
	13	3
	14	8
	15	8
	16	3
	17	8
	18	5
	19	5
	20	7
	21	2
	22	6
	23	4
	24	2
	25	6
	26	8
	27

## Sheet: Fig. 1g 3W animal 3
Name image	junction analyzed	categorised as		junctional code	count	frequency	Category definition	junctional type			SUMMARY
MAX_20231101 3w wt animal 3.lif - Image 2 (RGB)-1	1	7		0	0	0	LYVE1- curvilinear w/o Lyve1	LYVE1 - curvilinear
	2	6		1	0	0	double LYVE1- curvilinear				# junctions	Image	LYVE1- curvilinear w/o Lyve1	double LYVE1- curvilinear	combined	unsegmented at base	segmented at base	unsegmented at lobe	segmented at lobe	combined	double unsegmented	double segmented	combined	classic button
	3	7		2	1	8.33333	unsegmented at base	curvilinear					LYVE1- curvilinear			Curvilinear					double junction			classic button
	4	6		3	0	0	segmented at base				12	MAX_20231101 3w wt animal 3.lif - Image 2 (RGB)-1	0	0	0	8.33333	0	8.33333	0	16.6667	25	50	75	8.33333
	5	8		4	1	8.33333	unsegmented at lobe				15	MAX_20231101 3w wt animal 3.lif - Image 2 (RGB)B-1.tif	0	6.66667	6.66667	20	6.66667	13.3333	0	40	6.66667	26.6667	33.3333	20
	6	7		5	0	0	segmented at lobe				14	MAX_20231101 3w wt animal 3.lif- Image 3 (RGB).tif	0	0	0	21.4286	14.2857	0	7.14286	42.8571	7.14286	7.14286	14.2857	42.8571
	7	7		6	3	25	double unsegemented	double junction			16	MAX_20231101 3w wt animal 3.lif- Image 3 (RGB)B .tif	0	0	0	6.25	12.5	0	6.25	25	12.5	43.75	56.25	18.75
	8	7		7	6	50	double segmented				18	MAX_20231101 3w wt animal 3.lif- Image 4 (RGB)-.tif	0	16.6667	16.6667	5.55556	0	0	0	5.55556	27.7778	50	77.7778	0
	9	7		8	1	8.33333	classic button	classic button			9	MAX_20231101 3w wt animal 3.lif - Image 4 (RGB)-B.tif	0	22.2222	22.2222	0	0	0	0	0	11.1111	66.6667	77.7778	0
	10	6			0						6	MAX_20231101 3w wt animal 2.lif- Image 5 (RGB)-B.tif	0	0	0	33.3333	0	0	16.6667	50	16.6667	33.3333	50	0
	11	4		TOTAL	12	100
	12	2
											90
												weighted average	0	6.66667	6.66667	12.2222	5.55556	3.33333	3.33333	24.4444	15.5556	38.8889	54.4444	14.4444
													6.66667		6.66667	24.4444				24.4444	54.4444		54.4444	14.4444
							Category definition	junctional type
MAX_20231101 3w wt animal 3.lif - Image 2 (RGB)B-1.tif	1	7		0	0	0	LYVE1- curvilinear w/o Lyve1	LYVE1 - curvilinear
	2	8		1	1	6.66667	double LYVE1- curvilinear
	3	1		2	3	20	unsegmented at base	curvilinear
	4	7		3	1	6.66667	segmented at base
	5	6		4	2	13.3333	unsegmented at lobe
	6	2		5	0	0	segmented at lobe
	7	3		6	1	6.66667	double unsegemented	double junction
	8	7		7	4	26.6667	double segmented
	9	7		8	3	20	classic button	classic button
	10	4			0
	11	4		TOTAL	15	100
	12	8
	13	2
	14	2
	15	8
							Category definition	junctional type
MAX_20231101 3w wt animal 3.lif- Image 3 (RGB).tif	1	7		0	0	0	LYVE1- curvilinear w/o Lyve1	LYVE1 - curvilinear
	2	2		1	0	0	double LYVE1- curvilinear
	3	8		2	3	21.4286	unsegmented at base	curvilinear
	4	2		3	2	14.2857	segmented at base
	5	2		4	0	0	unsegmented at lobe
	6	8		5	1	7.14286	segmented at lobe
	7	8		6	1	7.14286	double unsegemented	double junction
	8	8		7	1	7.14286	double segmented
	9	6		8	6	42.8571	classic button	classic button
	10	3			0
	11	3		TOTAL	14	100
	12	8
	13	5
	14	8
	15
							Category definition	junctional type
MAX_20231101 3w wt animal 3.lif- Image 3 (RGB)B .tif	1	3		0	0	0	LYVE1- curvilinear w/o Lyve1	LYVE1 - curvilinear
	2	7		1	0	0	double LYVE1- curvilinear
	3	5		2	1	6.25	unsegmented at base	curvilinear
	4	7		3	2	12.5	segmented at base
	5	3		4	0	0	unsegmented at lobe
	6	8		5	1	6.25	segmented at lobe
	7	7		6	2	12.5	double unsegemented	double junction
	8	8		7	7	43.75	double segmented
	9	7		8	3	18.75	classic button	classic button
	10	6			0
	11	7		TOTAL	16	100
	12	2
	13	7
	14	8
	15	7
	16	6
							Category definition	junctional type
MAX_20231101 3w wt animal 3.lif- Image 4 (RGB)-.tif	1	6		0	0	0	LYVE1- curvilinear w/o Lyve1	LYVE1 - curvilinear
	2	2		1	3	16.6667	double LYVE1- curvilinear
	3	7		2	1	5.55556	unsegmented at base	curvilinear
	4	7		3	0	0	segmented at base
	5	6		4	0	0	unsegmented at lobe
	6	6		5	0	0	segmented at lobe
	7	7		6	5	27.7778	double unsegemented	double junction
	8	7		7	9	50	double segmented
	9	7		8	0	0	classic button	classic button
	10	6			0
	11	6		TOTAL	18	100
	12
	13	7
	14	7
	15	7
	16	1
	17	1
	18	1
	19	7
							Category definition	junctional type
MAX_20231101 3w wt animal 3.lif - Image 4 (RGB)-B.tif	1	1		0	0	0	LYVE1- curvilinear w/o Lyve1	LYVE1 - curvilinear
	2	1		1	2	22.2222	double LYVE1- curvilinear
	3	7		2	0	0	unsegmented at base	curvilinear
	4	7		3	0	0	segmented at base
	5	7		4	0	0	unsegmented at lobe
	6	6		5	0	0	segmented at lobe
	7	7		6	1	11.1111	double unsegemented	double junction
	8	7		7	6	66.6667	double segmented
	9	7		8	0	0	classic button	classic button
					0
				TOTAL	9	100
							Category definition	junctional type
MAX_20231101 3w wt animal 2.lif- Image 5 (RGB)-B.tif	1	2		0	0	0	LYVE1- curvilinear w/o Lyve1	LYVE1 - curvilinear
	2	2		1	0	0	double LYVE1- curvilinear
	3	6		2	2	33.3333	unsegmented at base	curvilinear
	4	5		3	0	0	segmented at base
	5	7		4	0	0	unsegmented at lobe
	6	7		5	1	16.6667	segmented at lobe
				6	1	16.6667	double unsegemented	double junction
				7	2	33.3333	double segmented
				8	0	0	classic button	classic button
					0
				TOTAL	6	100

## Sheet: Fig. 1g 3W animal 4
Name image	junction analyzed	categorised as		junctional code	count	frequency	Category definition	junctional type			SUMMARY
MAX_20231101 3w wt animal 4.lif - Image 1 (RGB)-1	1	2		0	1	4.7619	LYVE1- curvilinear w/o Lyve1	LYVE1 - curvilinear
	2	0		1	0	0	double LYVE1- curvilinear				# junctions	Image	LYVE1- curvilinear w/o Lyve1	double LYVE1- curvilinear	combined	unsegmented at base	segmented at base	unsegmented at lobe	segmented at lobe	combined	double unsegmented	double segmented	combined	classic button
	3	2		2	8	38.0952	unsegmented at base	curvilinear					LYVE1- curvilinear			Curvilinear					double junction			classic button
	4	2		3	0	0	segmented at base				21	MAX_20231101 3w wt animal 4.lif - Image 1 (RGB)-1	4.7619	0	4.7619	38.0952	0	4.7619	0	42.8571	14.2857	38.0952	52.381	0
	5	6		4	1	4.7619	unsegmented at lobe				24	MAX_20231101 3w wt animal 4.lif - Image 1B (RGB)	4.16667	0	4.16667	12.5	4.16667	4.16667	8.33333	29.1667	12.5	33.3333	45.8333	20.8333
	6	7		5	0	0	segmented at lobe				10	MAX_20231101 3w wt animal 4.lif- Image 2 (RGB)-2-2.tif	0	0	0	0	10	0	10	20	20	30	50	30
	7	7		6	3	14.2857	double unsegemented	double junction			16	MAX_20231101 3w wt animal 4.lif- Image 3 (RGB)B .tif	6.25	0	6.25	6.25	0	6.25	12.5	25	25	31.25	56.25	12.5
	8	7		7	8	38.0952	double segmented				30	MAX_20231101 3w wt animal 4.lif image 3B(RGB).tif	3.33333	0	3.33333	6.66667	3.33333	3.33333	0	13.3333	43.3333	23.3333	66.6667	16.6667
	9	6		8	0	0	classic button	classic button			12	MAX_20231101 3w wt animal 4.lif- Image 4 (RGB)-.tif	16.6667	0	16.6667	0	8.33333	0	0	8.33333	25	41.6667	66.6667	8.33333
	10	7			0						16	MAX_20231101 3w wt animal 4.lif - Image 4 (RGB)-B.tif	12.5	0	12.5	0	0	0	12.5	12.5	37.5	25	62.5	12.5
	11	7		TOTAL	21	100					27	MAX_20231101 3w wt animal 4.lif- Image 5 (RGB)-B.tif	3.7037	0	3.7037	7.40741	3.7037	7.40741	3.7037	22.2222	29.6296	22.2222	51.8519	22.2222
	12	6									25	MAX_20231101 3w wt animal 4.lif- Image 5 (RGB)-B.tif	0	0	0	4	0	0	4	8	40	40	80	12
	13	7									181				0					0
	14	2										weighted average	4.97238	0	4.97238	9.39227	2.76243	3.31492	4.97238	20.442	28.7293	30.9392	59.6685	14.9171
	15	2											4.97238		4.97238	20.442				20.442	59.6685		59.6685	14.9171
	16	7
	17	2
	18	2
	19	7
	20	2
	21	4
							Category definition	junctional type
MAX_20231101 3w wt animal 4.lif - Image 1B (RGB)	1	7		0	1	4.16667	LYVE1- curvilinear w/o Lyve1	LYVE1 - curvilinear
	2	6		1	0	0	double LYVE1- curvilinear
	3	7		2	3	12.5	unsegmented at base	curvilinear
	4	0		3	1	4.16667	segmented at base
	5	2		4	1	4.16667	unsegmented at lobe
	6	8		5	2	8.33333	segmented at lobe
	7	4		6	3	12.5	double unsegemented	double junction
	8	3		7	8	33.3333	double segmented
	9	8		8	5	20.8333	classic button	classic button
	10	2			0
	11	8		TOTAL	24	100
	12	8
	13	2
	14	7
	15	7
	16	5
	17	5
	18	7
	19	8
	20	7
	21	6
	22	6
	23	7
	24	7
							Category definition	junctional type
MAX_20231101 3w wt animal 4.lif- Image 2 (RGB)-2-2.tif	1	5		0	0	0	LYVE1- curvilinear w/o Lyve1	LYVE1 - curvilinear
	2	8		1	0	0	double LYVE1- curvilinear
	3	7		2	0	0	unsegmented at base	curvilinear
	4	7		3	1	10	segmented at base
	5	6		4	0	0	unsegmented at lobe
	6	6		5	1	10	segmented at lobe
	7	8		6	2	20	double unsegemented	double junction
	8	3		7	3	30	double segmented
	9	8		8	3	30	classic button	classic button
	10	7			0
	11			TOTAL	10	100
	12
							Category definition	junctional type
MAX_20231101 3w wt animal 4.lif- Image 3 (RGB)B .tif	1	0		0	1	6.25	LYVE1- curvilinear w/o Lyve1	LYVE1 - curvilinear
	2	6		1	0	0	double LYVE1- curvilinear
	3	8		2	1	6.25	unsegmented at base	curvilinear
	4	5		3	0	0	segmented at base
	5	7		4	1	6.25	unsegmented at lobe
	6	7		5	2	12.5	segmented at lobe
	7	2		6	4	25	double unsegemented	double junction
	8	7		7	5	31.25	double segmented
	9	4		8	2	12.5	classic button	classic button
	10	6			0
	11	7		TOTAL	16	100
	12	6
	13	6
	14	7
	15
	16	8
	17	5
							Category definition	junctional type
MAX_20231101 3w wt animal 4.lif image 3B(RGB).tif	1	6		0	1	3.33333	LYVE1- curvilinear w/o Lyve1	LYVE1 - curvilinear
	2	6		1	0	0	double LYVE1- curvilinear
	3	6		2	2	6.66667	unsegmented at base	curvilinear
	4	6		3	1	3.33333	segmented at base
	5	6		4	1	3.33333	unsegmented at lobe
	6	4		5	0	0	segmented at lobe
	7	6		6	13	43.3333	double unsegemented	double junction
	8	7		7	7	23.3333	double segmented
	9	6		8	5	16.6667	classic button	classic button
	10	6			0
	11	6		TOTAL	30	100
	12	8
	13	7
	14	6
	15	7
	16	7
	17	8
	18	8
	19	8
	20	8
	21	0
	22	7
	23	3
	24	7
	25	2
	26	7
	27	2
	28	6
	29	6
	30	6
	31
							Category definition	junctional type
MAX_20231101 3w wt animal 4.lif- Image 4 (RGB)-.tif	1	7		0	2	16.6667	LYVE1- curvilinear w/o Lyve1	LYVE1 - curvilinear
	2	7		1	0	0	double LYVE1- curvilinear
	3	0		2	0	0	unsegmented at base	curvilinear
	4	7		3	1	8.33333	segmented at base
	5	6		4	0	0	unsegmented at lobe
	6	7		5	0	0	segmented at lobe
	7	6		6	3	25	double unsegemented	double junction
	8	0		7	5	41.6667	double segmented
	9	3		8	1	8.33333	classic button	classic button
	10	8			0
	11	7		TOTAL	12	100
	12	6
							Category definition	junctional type
MAX_20231101 3w wt animal 4.lif - Image 4 (RGB)-B.tif	1	5		0	2	12.5	LYVE1- curvilinear w/o Lyve1	LYVE1 - curvilinear
	2	8		1	0	0	double LYVE1- curvilinear
	3	0		2	0	0	unsegmented at base	curvilinear
	4	8		3	0	0	segmented at base
	5	7		4	0	0	unsegmented at lobe
	6	0		5	2	12.5	segmented at lobe
	7	7		6	6	37.5	double unsegemented	double junction
	8	6		7	4	25	double segmented
	9	7		8	2	12.5	classic button	classic button
	10	5			0
	11	6		TOTAL	16	100
	12	6
	13	6
	14	6
	15	7
	16	6
							Category definition	junctional type
MAX_20231101 3w wt animal 4.lif- Image 5 (RGB)-B.tif	1			0	1	3.7037	LYVE1- curvilinear w/o Lyve1	LYVE1 - curvilinear
	2	8		1	0	0	double LYVE1- curvilinear
	3	8		2	2	7.40741	unsegmented at base	curvilinear
	4	8		3	1	3.7037	segmented at base
	5	3		4	2	7.40741	unsegmented at lobe
	6	5		5	1	3.7037	segmented at lobe
	7	7		6	8	29.6296	double unsegemented	double junction
	8	7		7	6	22.2222	double segmented
	9	7		8	6	22.2222	classic button	classic button
	10	7			0
	11	4		TOTAL	27	100
	12	2
	13	7
	14	8
	15	6
	16	8
	17	0
	18	4
	19	6
	20	6
	21	7
	22	8
	23	6
	24	6
	25	6
	26	2
	27
	28	6
	29	6
							Category definition	junctional type
MAX_20231101 3w wt animal 4.lif- Image 5 (RGB)-B.tif	1	8		0	0	0	LYVE1- curvilinear w/o Lyve1	LYVE1 - curvilinear
	2	7		1	0	0	double LYVE1- curvilinear
	3	7		2	1	4	unsegmented at base	curvilinear
	4	6		3	0	0	segmented at base
	5	7		4	0	0	unsegmented at lobe
	6	7		5	1	4	segmented at lobe
	7	8		6	10	40	double unsegemented	double junction
	8	5		7	10	40	double segmented
	9	6		8	3	12	classic button	classic button
	10	6			0
	11	7		TOTAL	25	100
	12	6
	13	6
	14	6
	15	8
	16	2
	17	6
	18	6
	19
	20	7
	21	7
	22	6
	23	7
	24	6
	25	7
	26	7

## Sheet: Fig. 1g 3W animal 5
Name image	junction analyzed	categorised as		junctional code	count	frequency	Category definition	junctional type			SUMMARY
MAX_20231127 3w wt animal 5.lif - Image 1 (RGB)-1	1	8		0	0	0	LYVE1- curvilinear w/o Lyve1	LYVE1 - curvilinear
	2	2		1	2	33.3333	double LYVE1- curvilinear				# junctions	Image	LYVE1- curvilinear w/o Lyve1	double LYVE1- curvilinear	combined	unsegmented at base	segmented at base	unsegmented at lobe	segmented at lobe	combined	double unsegmented	double segmented	combined	classic button
	3	1		2	2	33.3333	unsegmented at base	curvilinear					LYVE1- curvilinear			Curvilinear					double junction			classic button
	4	1		3	0	0	segmented at base				6	MAX_20231127 3w wt animal 5.lif - Image 1 (RGB)-1	0	33.3333	33.3333	33.3333	0	0	0	33.3333	0	16.6667	16.6667	16.6667
	5	2		4	0	0	unsegmented at lobe				17	MAX_20231127 3w wt animal 5.lif - Image 1B (RGB)	0	0	0	5.88235	17.6471	0	5.88235	29.4118	0	47.0588	47.0588	23.5294
	6	7		5	0	0	segmented at lobe				12	MAX_20231127 3w wt animal 5.lif - Image 1C (RGB)	0	0	0	16.6667	25	0	8.33333	50	0	16.6667	16.6667	33.3333
				6	0	0	double unsegemented	double junction			17	MAX_20231127 3w wt animal 5.lif - Image 2 (RGB)	5.88235	5.88235	11.7647	23.5294	0	0	5.88235	29.4118	0	23.5294	23.5294	35.2941
				7	1	16.6667	double segmented				20	MAX_20231127 3w wt animal 5.lif - Image 3 (RGB)	0	0	0	5	25	0	0	30	15	30	45	25
				8	1	16.6667	classic button	classic button			28	MAX_20231127 3w wt animal 5.lif - Image 3B (RGB)	3.57143	0	3.57143	3.57143	7.14286	0	7.14286	17.8571	10.7143	39.2857	50	28.5714
					0						15	MAX_20231127 3w wt animal 5.lif - Image 4 (RGB).tif	0	0	0	0	13.3333	0	6.66667	20	13.3333	40	53.3333	26.6667
				TOTAL	6	100					19	MAX_20231127 3w wt animal 5.lif - Image 4B (RGB).tif	5.26316	0	5.26316	15.7895	5.26316	5.26316	21.0526	47.3684	0	26.3158	26.3158	21.0526
											134												0
												weighted average	2.23881	2.23881	4.47761	10.4478	11.9403	0.746269	7.46269	30.597	5.97015	32.0896	38.0597	26.8657
													4.47761		4.47761	30.597				30.597	38.0597		38.0597	26.8657
							Category definition	junctional type
MAX_20231127 3w wt animal 5.lif - Image 1B (RGB)	1	8		0	0	0	LYVE1- curvilinear w/o Lyve1	LYVE1 - curvilinear
	2	8		1	0	0	double LYVE1- curvilinear
	3	7		2	1	5.88235	unsegmented at base	curvilinear
	4	5		3	3	17.6471	segmented at base
	5	7		4	0	0	unsegmented at lobe
	6	7		5	1	5.88235	segmented at lobe
	7	3		6	0	0	double unsegemented	double junction
	8	7		7	8	47.0588	double segmented
	9	7		8	4	23.5294	classic button	classic button
	10	7			0
	11	3		TOTAL	17	100
	12	7
	13	8
	14	3
	15	8
	16	7
	17	2
							Category definition	junctional type
MAX_20231127 3w wt animal 5.lif - Image 1C (RGB)	1	8		0	0	0	LYVE1- curvilinear w/o Lyve1	LYVE1 - curvilinear
	2	8		1	0	0	double LYVE1- curvilinear
	3	5		2	2	16.6667	unsegmented at base	curvilinear
	4	3		3	3	25	segmented at base
	5	8		4	0	0	unsegmented at lobe
	6	7		5	1	8.33333	segmented at lobe
	7	8		6	0	0	double unsegemented	double junction
	8	2		7	2	16.6667	double segmented
	9	7		8	4	33.3333	classic button	classic button
	10	2			0
	11	3		TOTAL	12	100
	12	3
							Category definition	junctional type
MAX_20231127 3w wt animal 5.lif - Image 2 (RGB)	1	1		0	1	5.88235	LYVE1- curvilinear w/o Lyve1	LYVE1 - curvilinear
	2	7		1	1	5.88235	double LYVE1- curvilinear
	3	7		2	4	23.5294	unsegmented at base	curvilinear
	4	2		3	0	0	segmented at base
	5	8		4	0	0	unsegmented at lobe
	6	8		5	1	5.88235	segmented at lobe
	7	2		6	0	0	double unsegemented	double junction
	8	2		7	4	23.5294	double segmented
	9	8		8	6	35.2941	classic button	classic button
	10	8			0
	11	0		TOTAL	17	100
	12	8
	13	7
	14	8
	15	5
	16	2
	17	7
							Category definition	junctional type
MAX_20231127 3w wt animal 5.lif - Image 3 (RGB)	1	2		0	0	0	LYVE1- curvilinear w/o Lyve1	LYVE1 - curvilinear
	2	8		1	0	0	double LYVE1- curvilinear
	3	3		2	1	5	unsegmented at base	curvilinear
	4	3		3	5	25	segmented at base
	5	3		4	0	0	unsegmented at lobe
	6	7		5	0	0	segmented at lobe
	7	8		6	3	15	double unsegemented	double junction
	8	7		7	6	30	double segmented
	9	7		8	5	25	classic button	classic button
	10	3			0
	11	8		TOTAL	20	100
	12	7
	13	8
	14	6
	15	6
	16	3
	17	7
	18	8
	19	6
	20	7
							Category definition	junctional type
MAX_20231127 3w wt animal 5.lif - Image 3B (RGB)	1	7		0	1	3.57143	LYVE1- curvilinear w/o Lyve1	LYVE1 - curvilinear
	2	7		1	0	0	double LYVE1- curvilinear
	3	6		2	1	3.57143	unsegmented at base	curvilinear
	4	6		3	2	7.14286	segmented at base
	5	8		4	0	0	unsegmented at lobe
	6	5		5	2	7.14286	segmented at lobe
	7	8		6	3	10.7143	double unsegemented	double junction
	8	7		7	11	39.2857	double segmented
	9	7		8	8	28.5714	classic button	classic button
	10	8			0
	11	3		TOTAL	28	100
	12	7
	13	7
	14	8
	15	2
	16	7
	17	7
	18	8
	19	7
	20	8
	21	6
	22	7
	23	5
	24	0
	25	8
	26	7
	27	8
	28	3
							Category definition	junctional type
MAX_20231127 3w wt animal 5.lif - Image 4 (RGB).tif	1	7		0	0	0	LYVE1- curvilinear w/o Lyve1	LYVE1 - curvilinear
	2	8		1	0	0	double LYVE1- curvilinear
	3	3		2	0	0	unsegmented at base	curvilinear
	4	8		3	2	13.3333	segmented at base
	5	8		4	0	0	unsegmented at lobe
	6	6		5	1	6.66667	segmented at lobe
	7	3		6	2	13.3333	double unsegemented	double junction
	8			7	6	40	double segmented
	9	8		8	4	26.6667	classic button	classic button
	10	5			0
	11	6		TOTAL	15	100
	12	7
	13	7
	14	7
	15	7
	16	7
							Category definition	junctional type
MAX_20231127 3w wt animal 5.lif - Image 4B (RGB).tif	1	8		0	1	5.26316	LYVE1- curvilinear w/o Lyve1	LYVE1 - curvilinear
	2	2		1	0	0	double LYVE1- curvilinear
	3	5		2	3	15.7895	unsegmented at base	curvilinear
	4	0		3	1	5.26316	segmented at base
	5	5		4	1	5.26316	unsegmented at lobe
	6	4		5	4	21.0526	segmented at lobe
	7	7		6	0	0	double unsegemented	double junction
	8	8		7	5	26.3158	double segmented
	9	5		8	4	21.0526	classic button	classic button
	10	8			0
	11	8		TOTAL	19	100
	12	7
	13	2
	14	5
	15	7
	16	7
	17	7
	18	3
	19	2

## Sheet: Fig. 1g 5W animal 1
Name image	junction analyzed	categorised as		junctional code	count	frequency	Category definition	junctional type			SUMMARY
MAX_20231020 5w wt animal 1.lif - Image 1-1 (RGB)	1	5		0	0	0	LYVE1- curvilinear w/o Lyve1	LYVE1 - curvilinear
	2	7		1	0	0	double LYVE1- curvilinear				# junctions	Image	LYVE1- curvilinear w/o Lyve1	double LYVE1- curvilinear	unsegmented at base	segmented at base	unsegmented at lobe	segmented at lobe	double unsegmented	double segmented	classic button
	3	6		2	2	16.6667	unsegmented at base	curvilinear					LYVE1- curvilinear		Curvilinear				double junction		classic button
	4	2		3	1	8.33333	segmented at base				18	MAX_20231020 5w wt animal 1.lif - Image 1-1 (RGB)	0	0	16.6667	8.33333	0	25	11.1111	25	16.6667
	5	7		4	0	0	unsegmented at lobe				16	MAX_20231020 5w wt animal 1.lif - Image 1 (RGB) stack 2	0	0	25	8.33333	25	6.25	12.5	12.5	18.75
	6	7		5	3	25	segmented at lobe				21	MAX_20231020 5w wt animal 1.lif - Image 2 (RGB)-1 roi	0	9.52381	4.7619	4.7619	14.2857	0	42.8571	14.2857	9.52381
	7	8		6	1	8.33333	double unsegemented	double junction			27	MAX_20231020 5w wt animal 1.lif - Image 2-2 roi	3.7037	7.40741	11.1111	0	7.40741	7.40741	14.8148	37.037	11.1111
	8	3		7	3	25	double segmented				20	MAX_20231020 5w wt animal 1.lif - Image 3 (RGB)	0	0	10	10	0	15	10	20	35
	9	2		8	2	16.6667	classic button	classic button			16	MAX_20231020 5w wt animal 1.lif - Image 4 (RGB)	18.75	0	25	0	12.5	12.5	18.75	6.25	6.25
	10	5			0
	11	5		TOTAL	12	100
	12	8									118
												weighted average	3.38983	3.38983	13.5593	5.08475	10.1695	10.1695	18.6441	19.4915	16.1017
													6.77966		38.9831				38.1356		16.1017
							Category definition	junctional type
MAX_20231020 5w wt animal 1.lif - Image 1 (RGB) stack 2	1	4		0	0	0	LYVE1- curvilinear w/o Lyve1	LYVE1 - curvilinear
	2	2		1	0	0	double LYVE1- curvilinear
	3	5		2	3	25	unsegmented at base	curvilinear
	4	6		3	1	8.33333	segmented at base
	5	3		4	2	16.6667	unsegmented at lobe
	6	8		5	1	8.33333	segmented at lobe
	7	7		6	1	8.33333	double unsegemented	double junction
	8	2		7	2	16.6667	double segmented
	9	4		8	2	16.6667	classic button	classic button
	10	7			0
	11	8		TOTAL	12	100
	12	2
	13
							Category definition	junctional type
MAX_20231020 5w wt animal 1.lif - Image 2 (RGB)-1 roi	1	4		0	0	0	LYVE1- curvilinear w/o Lyve1	LYVE1 - curvilinear
	2	4		1	0	0	double LYVE1- curvilinear
	3	6		2	0	0	unsegmented at base	curvilinear
	4	8		3	1	5.88235	segmented at base
	5	8		4	3	17.6471	unsegmented at lobe
	6	6		5	0	0	segmented at lobe
	7	6		6	9	52.9412	double unsegemented	double junction
	8	4		7	2	11.7647	double segmented
	9	6		8	2	11.7647	classic button	classic button
	10	6			0
	11	7		TOTAL	17	100
	12	6
	13	6
	14	6
	15
	16	6
	17	7
	18	3
							Category definition	junctional type
MAX_20231020 5w wt animal 1.lif - Image 2-2 roi	1	1		0	1	3.7037	LYVE1- curvilinear w/o Lyve1	LYVE1 - curvilinear
	2	1		1	2	7.40741	double LYVE1- curvilinear
	3	7		2	3	11.1111	unsegmented at base	curvilinear
	4	2		3	0	0	segmented at base
	5	4		4	2	7.40741	unsegmented at lobe
	6	7		5	2	7.40741	segmented at lobe
	7	7		6	4	14.8148	double unsegemented	double junction
	8	8		7	10	37.037	double segmented
	9	7		8	3	11.1111	classic button	classic button
	10	7			0
	11	7		TOTAL	27	100
	12	0
	13	8
	14	7
	15	7
	16	5
	17	7
	18	6
	19	7
	20	5
	21	6
	22	6
	23	2
	24	8
	25	6
	26	2
	27	4
	28
							Category definition	junctional type
MAX_20231020 5w wt animal 1.lif - Image 3 (RGB)	1	2		0	0	0	LYVE1- curvilinear w/o Lyve1	LYVE1 - curvilinear
	2	8		1	0	0	double LYVE1- curvilinear
	3	5		2	2	10	unsegmented at base	curvilinear
	4	6		3	2	10	segmented at base
	5	8		4	0	0	unsegmented at lobe
	6	8		5	3	15	segmented at lobe
	7	8		6	2	10	double unsegemented	double junction
	8	3		7	4	20	double segmented
	9	5		8	7	35	classic button	classic button
	10	3			0
	11	8		TOTAL	20	100
	12	7
	13	7
	14	5
	15	8
	16	7
	17	6
	18	8
	19	2
	20	7
	21
							Category definition	junctional type
MAX_20231020 5w wt animal 1.lif - Image 4 (RGB)	1	0		0	3	18.75	LYVE1- curvilinear w/o Lyve1	LYVE1 - curvilinear
	2	6		1	0	0	double LYVE1- curvilinear
	3	7		2	4	25	unsegmented at base	curvilinear
	4	4		3	0	0	segmented at base
	5	6		4	2	12.5	unsegmented at lobe
	6	0		5	2	12.5	segmented at lobe
	7	0		6	3	18.75	double unsegemented	double junction
	8	5		7	1	6.25	double segmented
	9	5		8	1	6.25	classic button	classic button
	10	6			0
	11	2		TOTAL	16	100
	12	2
	13	2
	14	2
	15	4
	16	8

## Sheet: Fig. 1g 5W animal 2
Name image	junction analyzed	categorised as		junctional code	count	frequency	Category definition	junctional type			SUMMARY
MAX_20231020 5w wt animal 2.lif - Image 2 (RGB)-1	1	5		0	1	5.26316	LYVE1- curvilinear w/o Lyve1	LYVE1 - curvilinear
	2	8		1	0	0	double LYVE1- curvilinear				# junctions	Image	LYVE1- curvilinear w/o Lyve1	double LYVE1- curvilinear	unsegmented at base	segmented at base	unsegmented at lobe	segmented at lobe	double unsegmented	double segmented	classic button
	3	4		2	1	5.26316	unsegmented at base	curvilinear					LYVE1- curvilinear		Curvilinear				double junction		classic button
	4	8		3	2	10.5263	segmented at base				19	MAX_20231020 5w wt animal 2.lif - Image 2 (RGB)-1	5.26316	0	5.26316	10.5263	5.26316	21.0526	0	26.3158	26.3158
	5	8		4	1	5.26316	unsegmented at lobe				14	MAX_20231020 5w wt animal 2.lif - Image 2-2	7.14286	0	21.4286	0	21.4286	14.2857	0	21.4286	14.2857
	6	0		5	4	21.0526	segmented at lobe				10	MAX_20231020 5w wt animal 2.lif - Image 3 (RGB)-1	0	0	10	30	10	0	10	20	20
	7	5		6	0	0	double unsegemented	double junction			21	MAX_20231020 5w wt animal 2.lif - Image 3-1.tif	4.7619	0	14.2857	19.0476	0	14.2857	9.52381	28.5714	9.52381
	8	8		7	5	26.3158	double segmented				19	MAX_20231020 5w wt animal 2.lif - Image 4 (RGB)	0	0	10.5263	10.5263	0	5.26316	5.26316	42.1053	26.3158
	9	3		8	5	26.3158	classic button	classic button			36	MAX_20231020 5w wt animal 2.lif - Image 5 (RGB)-1	25	11.1111	13.8889	2.77778	2.77778	0	11.1111	33.3333	0
	10	3			0						29	MAX_20231020 5w wt animal 2.lif - Image 5-1 (RGB)-1	17.2414	0	27.5862	0	0	0	13.7931	31.0345	10.3448
	11	5		TOTAL	19	100
	12	2									148
	13	7										weighted average	11.4865	2.7027	15.5405	8.10811	4.05405	6.75676	8.10811	30.4054	12.8378
	14	7											14.1892		34.4595				38.5135		12.8378
	15	7
	16	5
	17	7
	18	7
	19	8
							Category definition	junctional type
MAX_20231020 5w wt animal 2.lif - Image 2-2	1	4		0	1	7.14286	LYVE1- curvilinear w/o Lyve1	LYVE1 - curvilinear
	2	2		1	0	0	double LYVE1- curvilinear
	3	2		2	3	21.4286	unsegmented at base	curvilinear
	4	5		3	0	0	segmented at base
	5	4		4	3	21.4286	unsegmented at lobe
	6	7		5	2	14.2857	segmented at lobe
	7	2		6	0	0	double unsegemented	double junction
	8	7		7	3	21.4286	double segmented
	9	8		8	2	14.2857	classic button	classic button
	10	8			0
	11	7		TOTAL	14	100
	12	0
	13	5
	14	4
							Category definition	junctional type
MAX_20231020 5w wt animal 2.lif - Image 3 (RGB)-1	1	3		0	0	0	LYVE1- curvilinear w/o Lyve1	LYVE1 - curvilinear
	2	7		1	0	0	double LYVE1- curvilinear
	3	8		2	1	10	unsegmented at base	curvilinear
	4	8		3	3	30	segmented at base
	5	3		4	1	10	unsegmented at lobe
	6	3		5	0	0	segmented at lobe
	7	2		6	1	10	double unsegemented	double junction
	8	7		7	2	20	double segmented
	9	6		8	2	20	classic button	classic button
	10	4			0
	11			TOTAL	10	100
							Category definition	junctional type
MAX_20231020 5w wt animal 2.lif - Image 3-1.tif	1	7		0	1	4.7619	LYVE1- curvilinear w/o Lyve1	LYVE1 - curvilinear
	2	3		1	0	0	double LYVE1- curvilinear
	3	7		2	3	14.2857	unsegmented at base	curvilinear
	4	3		3	4	19.0476	segmented at base
	5	5		4	0	0	unsegmented at lobe
	6	2		5	3	14.2857	segmented at lobe
	7	0		6	2	9.52381	double unsegemented	double junction
	8	7		7	6	28.5714	double segmented
	9	7		8	2	9.52381	classic button	classic button
	10	6			0
	11	2		TOTAL	21	100
	12	8
	13	5
	14	7
	15	5
	16	3
	17	2
	18	3
	19	6
	20	8
	21	7
							Category definition	junctional type
MAX_20231020 5w wt animal 2.lif - Image 4 (RGB)	1	7		0	0	0	LYVE1- curvilinear w/o Lyve1	LYVE1 - curvilinear
	2	7		1	0	0	double LYVE1- curvilinear
	3	8		2	2	10.5263	unsegmented at base	curvilinear
	4			3	2	10.5263	segmented at base
	5	3		4	0	0	unsegmented at lobe
	6	3		5	1	5.26316	segmented at lobe
	7	7		6	1	5.26316	double unsegemented	double junction
	8	7		7	8	42.1053	double segmented
	9	7		8	5	26.3158	classic button	classic button
	10	2			0
	11	8		TOTAL	19	100
	12	8
	13	2
	14	6
	15	8
	16	5
	17	8
	18	7
	19	7
	20	7
							Category definition	junctional type
MAX_20231020 5w wt animal 2.lif - Image 5 (RGB)-1	1	2		0	9	25	LYVE1- curvilinear w/o Lyve1	LYVE1 - curvilinear
	2	7		1	4	11.1111	double LYVE1- curvilinear
	3	2		2	5	13.8889	unsegmented at base	curvilinear
	4	2		3	1	2.77778	segmented at base
	5	7		4	1	2.77778	unsegmented at lobe
	6	7		5	0	0	segmented at lobe
	7	1		6	4	11.1111	double unsegemented	double junction
	8	6		7	12	33.3333	double segmented
	9	1		8	0	0	classic button	classic button
	10	3			0
	11	2		TOTAL	36	100
	12	0
	13	7
	14	7
	15	7
	16	7
	17	7
	18	1
	19	1
	20	0
	21	0
	22	0
	23	0
	24	0
	25	0
	26	0
	27	7
	28	7
	29	0
	30	6
	31	6
	32	6
	33	7
	34	2
	35	7
	36	4
							Category definition	junctional type
MAX_20231020 5w wt animal 2.lif - Image 5-1 (RGB)-1	1	0		0	5	17.2414	LYVE1- curvilinear w/o Lyve1	LYVE1 - curvilinear
	2	0		1	0	0	double LYVE1- curvilinear
	3	6		2	8	27.5862	unsegmented at base	curvilinear
	4	2		3	0	0	segmented at base
	5	6		4	0	0	unsegmented at lobe
	6	0		5	0	0	segmented at lobe
	7	2		6	4	13.7931	double unsegemented	double junction
	8	7		7	9	31.0345	double segmented
	9	7		8	3	10.3448	classic button	classic button
	10	7			0
	11	2		TOTAL	29	100
	12	7
	13	2
	14	7
	15	6
	16	7
	17	2
	18	7
	19	2
	20	8
	21	8
	22	2
	23	2
	24	8
	25	6
	26	7
	27	0
	28	0
	29	7
	30
	31

[truncated: 10 more sheets: Fig. 1g 5W animal 3, Fig. 1g 5W animal 4, Fig. 1g 5W animal 5, Fig. 1g 25w animal 1, Fig. 1g 25w animal 2, Fig. 1g 25w animal 3, Fig. 1g 25w animal 4, Fig. 1g 25w animal 5, Fig. 1h, Statistics Fig. 1]
