# Supplementary material for: Dynamic cytoskeletal regulation of cell shape supports resilience of lymphatic endothelium
Source: Nature. 2025 Mar 19;641(8062):465–75. doi: 10.1038/s41586-025-08724-6 (PMC12058511; doi:10.1038/s41586-025-08724-6)
Supplement: Supplementary file 14 — Source Data Fig. 2 [file 41586_2025_8724_MOESM14_ESM.xlsx]

## Sheet: Fig. 2d
3W
image ID	cell ID	cell area
C1-MAX_iMb2_Vegfr3-CreERT2_3w_1a_GFP-488_DsRed-Cy3_HA-647_Lyve1-680_VEcad-594_zoom1_pos2_221205,tif_crop1-1,tif	1	827.786
C1-MAX_iMb2_Vegfr3-CreERT2_3w_1a_GFP-488_DsRed-Cy3_HA-647_Lyve1-680_VEcad-594_zoom1_pos2_221205,tif_crop2,tif	2	674.33
C1-MAX_iMb2_Vegfr3-CreERT2_3w_1a_GFP-488_DsRed-Cy3_HA-647_Lyve1-680_VEcad-594_zoom1_pos3_221205,tif_crop1,tif	3	466.375
C1-MAX_iMb2_Vegfr3-CreERT2_3w_1a_GFP-488_DsRed-Cy3_HA-647_Lyve1-680_VEcad-594_zoom1_pos3_221205,tif_crop2,tif	4	441.415
C1-MAX_iMb2_Vegfr3-CreERT2_3w_2a_GFP-488_DsRed-Cy3_HA-647_Lyve1-680_VEcad-594_zoom1_pos1_221202,tif_crop1,tif	5	338.213
C1-MAX_iMb2_Vegfr3-CreERT2_3w_2b_GFP-488_DsRed-Cy3_HA-647_Lyve1-680_Prox1-594_zoom1_pos3_221201,tif_crop1,tif	6	215.205
C1-MAX_iMb2_Vegfr3-CreERT2_3w_5a_GFP-488_DsRed-Cy3_HA-647_Lyve1-680_VEcad-594_zoom1_pos1_221202,tif_crop1,tif	7	647.122
C1-MAX_iMb2_Vegfr3-CreERT2_3w_6a_GFP-488_DsRed-Cy3_HA-647_Lyve1-680_VEcad-594_zoom1_pos4_221202,tif_crop1,tif	8	469.994
C3-MAX_iMb2_Vegfr3-CreERT2_3w_1a_GFP-488_DsRed-Cy3_HA-647_Lyve1-680_VEcad-594_zoom1_pos2_221205,tif_crop1,tif	9	981.066
C3-MAX_iMb2_Vegfr3-CreERT2_3w_1b_GFP-488_DsRed-Cy3_HA-647_Lyve1-680_Prox1-594_zoom1_pos2_221201,tif_crop1,tif	10	420.942
C3-MAX_iMb2_Vegfr3-CreERT2_3w_1b_GFP-488_DsRed-Cy3_HA-647_Lyve1-680_Prox1-594_zoom1_pos2_221201,tif_crop2-1,tif	11	412.774
C3-MAX_iMb2_Vegfr3-CreERT2_3w_2a_GFP-488_DsRed-Cy3_HA-647_Lyve1-680_VEcad-594_zoom1_pos3_221202,tif_crop1-1,tif	12	589.035
C3-MAX_iMb2_Vegfr3-CreERT2_3w_2a_GFP-488_DsRed-Cy3_HA-647_Lyve1-680_VEcad-594_zoom1_pos4_221202,tif_crop1-1,tif	13	620.315
C3-MAX_iMb2_Vegfr3-CreERT2_3w_2b_GFP-488_DsRed-Cy3_HA-647_Lyve1-680_Prox1-594_zoom1_pos3_221201,tif_crop1,tif	14	323.492
C3-MAX_iMb2_Vegfr3-CreERT2_3w_2b_GFP-488_DsRed-Cy3_HA-647_Lyve1-680_Prox1-594_zoom1_pos4_221201,tif_crop1,tif	15	564.253
C3-MAX_iMb2_Vegfr3-CreERT2_3w_5b_GFP-488_DsRed-Cy3_HA-647_Lyve1-680_Prox1-594_zoom1_pos1_221206,tif_crop1,tif	16	716.628
C3-MAX_iMb2_Vegfr3-CreERT2_3w_5b_GFP-488_DsRed-Cy3_HA-647_Lyve1-680_Prox1-594_zoom1_pos1_221206,tif_crop2,tif	17	661.033
C3-MAX_iMb2_Vegfr3-CreERT2_3w_5b_GFP-488_DsRed-Cy3_HA-647_Lyve1-680_Prox1-594_zoom1_pos1_221206,tif_crop3,tif	18	433.947
C3-MAX_iMb2_Vegfr3-CreERT2_3w_5b_GFP-488_DsRed-Cy3_HA-647_Lyve1-680_Prox1-594_zoom1_pos2_221206,tif_crop,tif	19	1248.23
C3-MAX_iMb2_Vegfr3-CreERT2_3w_5b_GFP-488_DsRed-Cy3_HA-647_Lyve1-680_Prox1-594_zoom1_pos4_221206,tif_crop1,tif	20	577.765
C3-MAX_iMb2_Vegfr3-CreERT2_3w_5b_GFP-488_DsRed-Cy3_HA-647_Lyve1-680_Prox1-594_zoom1_pos4_221206,tif_crop2,tif	21	608.436
C3-MAX_iMb2_Vegfr3-CreERT2_3w_6a_GFP-488_DsRed-Cy3_HA-647_Lyve1-680_VEcad-594_zoom1_pos2_221202,tif_crop1,tif	22	449.023
C3-MAX_iMb2_Vegfr3-CreERT2_3w_6a_GFP-488_DsRed-Cy3_HA-647_Lyve1-680_VEcad-594_zoom1_pos2_221202,tif_crop2,tif	23	562.306
C3-MAX_iMb2_Vegfr3-CreERT2_3w_6b_GFP-488_DsRed-Cy3_HA-647_Lyve1-680_Prox1-594_zoom1_pos2_221201,tif_crop,tif	24	655.371
9w
image ID	cell ID	cell area
C2-MAX_20220523 Imb2 r3 9w NON injected,lif - Image 1,tif	1	800.49
C4-MAX_20220523 Imb2 r3 9w NON injected,lif - Image 7,tif	2	729
C4-MAX_20220523 Imb2 r3 9w NON injected,lif - Image 8,tif	3	1070.67
C2-MAX_20220523 Imb2 r3 9w NON injected,lif - Image 10,tif	4	976
C2-MAX_20220523 Imb2 r3 9w NON injected,lif - Image 11,tif	5	930.89
C2-MAX_20220523 Imb2 r3 9w NON injected,lif - Image 13,tif	6	974.74
C2-MAX_20220523 Imb2 r3 9w NON injected,lif - Image 16,tif	7	655.63
C4-MAX_20220523 Imb2 r3 9w NON injected,lif - Image 16,tif	8	727.25
C3-MAX_20220602 vegfr3 imb NOT injected lyve1 594,lif - Image 1-1,tif	9	781.15
C2-MAX_20220602 vegfr3 imb NOT injected lyve1 594,lif - Image 3-1,tif	10	844.55
C2-MAX_20220602 vegfr3 imb NOT injected lyve1 594,lif - Image 4-1,tif	11	947.83
C3-MAX_20220602 vegfr3 imb NOT injected lyve1 594,lif - Image 5-1,tif	12	1139.55
3D surface measurments
GFP cells		single surface
1516.52	um^2	758.26
1827.79	um^2	913.895
2535.14	um^2	1267.57
1794.52	um^2	897.26
1733.45	um^2	866.725
25W
image ID	cell ID	cell area
C3-MAX_20221221 r26 imb vegfr3 25w,lif - Image 1-1,tif	1	1236.47
binary,tif	2	924.785
C3-MAX_20221221 r26 imb vegfr3 25w,lif - Series004 cells,tif	3	694.627
C3-MAX_20221221 r26 imb vegfr3 25w,lif - Series002,tif	4	987.907
C3-MAX_20221221 r26 imb vegfr3 25w,lif - Image 6,tif	5	919.48
C3-MAX_20221221 r26 imb vegfr3 25w,lif - Image 4-1	6	931.993
C3-MAX_20221221 r26 imb vegfr3 25w,lif - Image 3	7	847.202
C3-MAX_20221221 r26 imb vegfr3 25w,lif - Image 10-1,tif	8	815.416
C3-MAX_20221221 r26 imb vegfr3 25w,lif - Image 10 b,tif	9	999.333
C3-MAX_20221221 r26 imb vegfr3 25w,lif - Image 8	10	888.307
C3-MAX_20221221 r26 imb vegfr3 25w,lif - Image 7,tif	11	854.21
C3-MAX_20221221 r26 imb vegfr3 25w,lif - Image 14,tif	12	1063.33
C3-MAX_20221221 r26 imb vegfr3 25w,lif - Image 13,tif	13	696.641
C3-MAX_20221221 r26 imb vegfr3 25w,lif - Image 12,tif	14	836.922
C3-MAX_20221221 r26 imb vegfr3 25w,lif - Image 11,tif	15	957.622
C3-MAX_20221221 r26 imb vegfr3 25w,lif - Image 21,tif	16	1194.41
C3-MAX_20221221 r26 imb vegfr3 25w,lif - Image 20,tif	17	1331.05
C3-MAX_20221221 r26 imb vegfr3 25w,lif - Image 19	18	1015.17
C3-MAX_20221221 r26 imb vegfr3 25w,lif - Image 18,tif	19	921.182
C3-MAX_20221221 r26 imb vegfr3 25w,lif - Image 16,tif	20	829.998

## Sheet: Fig. 2e
3W
cell id	Lobe number
1	6
2	5
3	6
4	8
5	5
6	4
7	8
8	5
9	10
10	5
11	8
12	5
13	5
14	4
15	6
16	9
17	3
18	6
19	8
20	6
21	5
22	7
23	6
24	8
9w
cell id	Lobe number
1	5
2	8
3	8
4	7
5	7
6	11
7	9
8	6
9	9
10	8
11	11
12	8
13	6
14	5
15	8
16	8
17	8
18	7
19	5
20	5
21	8
22	6
23	7
24	3
25	7
26	6
27	10
28	9
29	9
30	7
31	7
32	8
33	8
34	7
35	9
36	7
37	6
38	6
39	8
40	9
41	9
42	7
43	14
44	11
45	10
46	10
47	10
48	8
25w
cell id	Lobe number
1	8
2	8
3	8
4	7
5	8
6	10
7	9
8	4
9	9
10	14
11	7
12	7
13	8
14	9
15	9
16	11
17	10
18	12
19	14
20	7

## Sheet: Fig. 2f
image_name	fov_um	umppix	vessel_area_fraction	vessel_length_um	vessel_length_density_mmpmm2	branchpoint_count	segment_count	mean_segment_length_um	mean_tortuosity	mean_valency	mean_segment_diam_um	max_diffusion_dist_um
C2-20240424 3w density,lif - female 1_Processed001-1,mat	1255.8	1.82	0.335452	27902.4	17.693	115	172	166.689	2.16986	0.668605	37.4339	53.6057
C2-20240424 3w density,lif - female 2_Processed001-1,mat	1255.8	1.82	0.37621	29707.9	18.8378	124	307	158.696	2.01845	0.403909	40.844	50.3712
C2-20240424 3w density,lif - male 1_Processed001-1,mat	1255.8	1.82	0.310573	25510.9	16.1765	96	162	147.959	2.12156	0.592593	36.6291	73.8979
C2-20240424 3w density,lif - male 2_Processed001-1,mat	1255.8	1.82	0.354868	26388.2	16.7328	96	223	176.099	2.06407	0.430493	44.3213	64.0668
C2-MAX_20230217 3w lymphaic density,lif - TileScan 1_Merged-1,mat	1255.8	1.82	0.348279	27467.4	17.4172	114	241	163.075	2.05534	0.473029	39.4568	55.3682
C2-MAX_20230217 3w lymphaic density,lif - TileScan 2 Merged-1,mat	1255.8	1.82	0.367125	31425.9	19.9272	162	385	127.499	2.05195	0.420779	38.6262	53.7601
C2-MAX_20230217 3w lymphaic density,lif - TileScan 4 Merged-1,mat	1255.8	1.82	0.345788	31145.7	19.7495	145	365	146.443	2.08911	0.39726	37.6991	51.5993
C2-MAX_20230207 lymphatic density 5 9 weeks,lif - 5 W female Merged-1,mat	1255.8	1.82	0.359781	28746.9	18.2285	121	273	159.607	2.23774	0.443223	39.5058	58.5267
C2-MAX_20230207 lymphatic density 5 9 weeks,lif - 5 w female 2 Merged-1,mat	1255.8	1.82	0.336216	23825.6	15.1079	94	225	164.763	1.96451	0.417778	43.6058	67.137
C2-MAX_20230207 lymphatic density 5 9 weeks,lif - 5 w male Merged-2,mat	1255.8	1.82	0.365769	25492.7	16.165	109	301	143.018	2.02242	0.362126	42.6691	60.0273
C2-MAX_20230207 lymphatic density 5 9 weeks,lif - 5 weeks 3422 2 Merged female-1,mat	1255.8	1.82	0.390441	27529.3	17.4564	124	309	142.419	2.13515	0.401294	43.6148	57.7526
C2-MAX_20230207 lymphatic density 5 9 weeks,lif - 5 weeks 3422 female Merged-1,mat	1255.8	1.82	0.399799	27609.4	17.5072	120	280	155.903	2.09054	0.428571	46.6789	49.9509
C2-MAX_20230207 lymphatic density 5 9 weeks,lif - 9 weeks female Merged-1,mat	1255.8	1.82	0.369756	24597.3	15.5972	106	292	139.598	2.03126	0.363014	47.4208	69.3965
C2-MAX_20230207 lymphatic density 5 9 weeks,lif - 9 weeks male Merged-1,mat	1255.8	1.82	0.291442	20542.3	13.0259	62	170	192.171	2.01193	0.364706	44.4964	84.1427
C2-MAX_20230207 lymphatic density 5 9 weeks,lif - 9w female-1,mat	1255.8	1.82	0.328674	22780.9	14.4454	79	213	185.179	2.10133	0.370892	43.2348	76.9206
C2-MAX_20230421 9w density additional ears,lif - 18 male 9w-1,mat	1255.8	1.82	0.314212	19825.3	12.5712	70	213	164.278	1.97114	0.328638	49.3175	99.2381
C2-MAX_20230421 9w density additional ears,lif - 90 9w-1,mat	1255.8	1.82	0.290054	20995.5	13.3133	70	193	186.772	2.16156	0.362694	45.1624	83.1639
C2-MAX_20230421 9w density additional ears,lif - 95 9w-1,mat	1255.8	1.82	0.315363	21688.9	13.753	78	212	178.566	2.08374	0.367925	46.2438	80.508

## Sheet: Fig. 2g
LINE PROFILE
	tdTom	mTFP1	LYVE1
Distance_(microns)	Gray_Value	Gray_Value	Gray_Value
0.0000	102.156	8.3777	21.8908
0.0422	105.051	8.2470	20.2214
0.0845	104.999	8.3731	20.9909
0.1267	104.944	8.2235	20.1784
0.1689	107.029	7.9733	18.8078
0.2112	107.512	8.3073	18.7826
0.2534	106.044	8.1070	18.8476
0.2957	102.494	8.8917	18.5856
0.3379	104.751	8.6309	18.8720
0.3801	102.966	8.0205	18.2353
0.4224	105.811	7.9558	17.0604
0.4646	102.383	8.2127	17.4899
0.5068	105.656	8.1261	16.9472
0.5491	109.503	8.0508	16.9812
0.5913	111.363	7.8737	15.6048
0.6336	116.369	8.7259	15.8095
0.6758	115.284	8.5912	15.7640
0.7180	112.165	8.6857	15.5045
0.7603	112.133	8.6670	16.7322
0.8025	111.765	7.8105	16.8252
0.8447	107.526	8.0463	16.8282
0.8870	105.555	8.2169	17.2261
0.9292	103.045	8.4008	17.1714
0.9714	97.783	7.8730	17.5573
1.0137	91.455	8.5971	17.9143
1.0559	87.254	8.0198	18.6310
1.0982	87.558	8.2326	18.3552
1.1404	89.179	8.6264	17.4891
1.1826	91.202	8.2404	17.1340
1.2249	91.931	9.0789	15.8349
1.2671	96.966	8.8443	15.0619
1.3093	103.055	8.8318	15.0479
1.3516	108.968	8.7105	15.1930
1.3938	105.398	8.8700	14.5859
1.4361	103.805	8.7336	14.2765
1.4783	95.519	8.7591	13.7038
1.5205	88.333	8.5575	13.3632
1.5628	82.639	9.0462	13.9844
1.6050	74.729	8.9488	13.4814
1.6472	71.422	9.2442	14.3414
1.6895	65.704	8.8342	13.8398
1.7317	60.044	9.0867	14.7287
1.7740	55.499	9.2927	13.9326
1.8162	55.476	8.5335	13.9566
1.8584	55.702	8.7303	13.7544
1.9007	54.908	8.5621	14.1971
1.9429	55.842	8.7782	13.4137
1.9851	55.994	8.8358	13.4929
2.0274	56.390	9.6069	13.6322
2.0696	56.630	10.1713	13.9359
2.1118	56.997	9.4583	14.0871
2.1541	57.083	11.2433	13.8164
2.1963	58.299	11.9714	13.8064
2.2386	58.906	11.9667	14.2949
2.2808	63.504	11.6678	14.6060
2.3230	67.054	11.3135	14.5445
2.3653	70.163	11.4435	13.6464
2.4075	74.092	12.2080	12.9189
2.4497	79.895	11.7596	13.4121
2.4920	80.886	12.6015	13.7313
2.5342	80.846	11.9380	13.9319
2.5765	78.870	12.2760	13.6875
2.6187	75.960	11.7609	13.8250
2.6609	70.590	11.1932	13.1519
2.7032	69.872	10.6340	13.4423
2.7454	68.894	11.1794	12.9721
2.7876	64.677	10.7435	12.9982
2.8299	60.869	10.2406	13.2867
2.8721	63.379	11.0535	12.9447
2.9143	60.006	11.7881	13.0830
2.9566	59.478	11.6636	12.5823
2.9988	56.999	12.5182	13.2199
3.0411	55.931	11.9420	13.8515
3.0833	53.484	12.2377	13.6048
3.1255	53.327	12.2039	13.8355
3.1678	57.159	12.8224	13.7193
3.2100	57.464	12.5405	13.8995
3.2522	58.388	12.1699	14.8155
3.2945	62.318	12.5053	14.0057
3.3367	64.517	12.4339	14.9741
3.3790	66.323	12.8524	15.1090
3.4212	69.421	12.5969	15.0312
3.4634	73.828	13.5697	15.2428
3.5057	72.758	13.1740	16.4444
3.5479	75.058	13.5549	15.6728
3.5901	78.182	14.7823	16.2295
3.6324	83.458	15.0897	16.5534
3.6746	91.288	15.3905	16.6599
3.7168	95.602	15.3724	16.2391
3.7591	104.475	16.4583	16.8676
3.8013	112.228	16.8946	16.9697
3.8436	117.946	17.9193	17.6303
3.8858	123.504	17.4804	18.7526
3.9280	125.907	17.9698	19.1907
3.9703	130.417	17.9717	19.8800
4.0125	134.468	20.2064	20.8066
4.0547	142.820	19.7080	22.2371
4.0970	154.934	20.2948	22.2786
4.1392	160.979	20.3117	23.7468
4.1815	166.360	21.5512	24.6738
4.2237	173.332	22.6479	25.1623
4.2659	170.823	22.8169	26.5406
4.3082	167.579	23.0804	27.5140
4.3504	170.174	21.7927	28.9940
4.3926	173.983	23.0901	30.0696
4.4349	174.257	24.9859	33.2335
4.4771	173.129	25.8325	33.4735
4.5194	177.651	26.4980	35.6489
4.5616	180.769	27.3711	39.0120
4.6038	178.055	29.4879	41.7616
4.6461	172.416	30.5333	42.6364
4.6883	180.855	32.6178	42.9302
4.7305	182.433	33.2083	42.8605
4.7728	181.998	37.2341	44.4255
4.8150	184.401	40.4399	43.2365
4.8572	185.321	43.7255	44.4683
4.8995	184.545	45.8938	44.9531
4.9417	180.534	49.8592	45.6256
4.9840	174.942	53.1199	46.3753
5.0262	158.642	60.6380	43.3367
5.0684	142.744	62.0916	43.5298
5.1107	134.836	63.8843	43.8061
5.1529	127.971	64.4948	44.7623
5.1951	123.409	63.2347	47.2827
5.2374	123.334	64.7391	46.4376
5.2796	124.331	62.7751	47.2330
5.3219	127.766	59.8156	47.0167
5.3641	133.277	61.4750	45.7360
5.4063	133.254	61.1426	47.5793
5.4486	132.122	62.6203	47.7782
5.4908	135.101	62.0710	49.5994
5.5330	135.451	59.8398	51.4444
5.5753	136.902	59.9952	50.5853
5.6175	140.965	59.2431	48.5104
5.6597	148.516	62.0967	49.1324
5.7020	152.426	61.6982	48.1544
5.7442	156.717	60.7196	47.7344
5.7865	159.450	59.5634	44.7956
5.8287	169.718	59.3234	43.9268
5.8709	173.051	60.5342	42.1055
5.9132	176.283	61.6833	39.4381
5.9554	180.820	61.8636	36.5992
5.9976	178.948	62.4567	34.3557
6.0399	174.952	60.8290	31.4370
6.0821	168.341	60.5962	29.1986
6.1244	160.204	61.1032	26.8270
6.1666	152.160	58.1404	25.1845
6.2088	134.136	58.3919	23.8180
6.2511	114.346	59.3279	23.0551
6.2933	96.081	59.2264	20.7524
6.3355	79.289	55.7080	19.9197
6.3778	65.625	52.7755	19.0709
6.4200	54.348	53.4138	17.0303
6.4622	44.828	50.3797	17.8638
6.5045	35.710	49.2637	16.2031
6.5467	29.567	49.0390	16.3632
6.5890	25.334	45.3944	16.6497
6.6312	20.675	45.3061	16.2631
6.6734	19.573	46.0126	15.1572
6.7157	17.350	44.2640	15.3923
6.7579	16.962	45.2676	14.9997
6.8001	14.418	42.7193	14.1224
6.8424	14.321	44.7407	14.1585
6.8846	14.331	44.1808	14.5534
6.9269	14.238	43.6529	14.2576
6.9691	14.375	43.6279	14.1222
7.0113	12.497	43.6493	14.5252
7.0536	11.655	41.8571	14.0057
7.0958	11.558	43.5971	13.6235
7.1380	11.283	44.6078	13.8331
7.1803	10.613	42.8409	14.0695
7.2225	10.528	41.8635	13.4802
7.2648	9.729	41.4212	13.4634
7.3070	10.281	42.4797	13.1577
7.3492	11.130	42.0144	13.0176
7.3915	10.901	44.2431	13.3250
7.4337	10.583	45.3093	13.3910
7.4759	10.079	45.4299	12.9679
7.5182	9.512	43.4018	12.9919
7.5604	10.076	43.3468	13.2955
7.6026	10.458	44.0788	13.8013
7.6449	9.514	43.5961	13.3999
7.6871	9.540	40.5504	12.9375
7.7294	9.192	41.0471	13.0189
7.7716	9.761	42.3277	12.5644
7.8138	9.464	40.6116	12.4595
7.8561	8.676	39.4012	13.0576
7.8983	8.266	38.9186	13.1853
7.9405	9.644	37.5951	12.4202
7.9828	9.290	37.0234	12.9585
8.0250	9.436	37.4678	12.3993
8.0673	9.226	36.7686	13.0120
8.1095	8.942	38.7423	13.4208
8.1517	9.102	36.2117	12.1007
8.1940	8.505	37.2815	11.8536
8.2362	8.718	37.6927	12.5958
8.2784	8.146	37.4119	12.8330
8.3207	8.524	36.7417	13.6281
8.3629	9.024	37.2125	13.5331
8.4051	9.273	37.3572	12.6140
8.4474	9.313	37.5442	12.9000
8.4896	8.294	37.3814	13.4434
8.5319	8.931	37.2740	12.6669
8.5741	9.415	36.0882	13.0911
8.6163	9.004	37.2238	13.3247
8.6586	9.012	36.7601	13.0843
8.7008	9.071	37.2775	12.6380
8.7430	8.789	37.7025	12.8598
8.7853	8.607	36.6930	13.2583
8.8275	7.522	37.6809	12.6057
8.8698	8.379	37.5191	13.0027
8.9120	8.141	37.4235	12.5455
8.9542	7.197	38.1622	13.0087
8.9965	6.511	39.8185	13.1003
9.0387	7.033	39.8402	12.5596
9.0809	7.782	39.0938	12.3330
9.1232	7.950	38.9738	12.5622
9.1654	7.126	38.0912	12.6195
9.2076	6.960	39.8434	12.7523
9.2499	7.518	36.9875	12.9882
9.2921	7.882	37.4499	12.9592
9.3344	7.431	39.3839	12.6592
9.3766	7.139	37.3981	12.4167
9.4188	7.114	36.4968	12.3852
9.4611	7.482	37.6247	12.1573
9.5033	6.855	37.5768	12.8154
9.5455	7.156	39.2310	13.0043
9.5878	7.040	39.9603	12.6295
9.6300	7.535	38.7109	13.3616
9.6723	7.105	40.7842	12.6415
9.7145	6.814	40.7341	12.5204
9.7567	6.932	40.7890	12.4411
9.7990	7.176	40.5130	12.9357
9.8412	7.119	40.5896	13.0643
9.8834	7.037	40.6871	12.5484
9.9257	7.609	40.7364	14.0075
9.9679	7.348	38.6419	14.4041
10.0102	7.286	38.7800	14.1949
10.0524	7.113	38.4909	13.7505
10.0946	7.204	38.8800	15.4368
10.1369	7.027	38.0862	15.2857
10.1791	6.973	38.5858	15.2753
10.2213	7.268	39.5683	15.3416
10.2636	7.658	40.6116	15.1834
10.3058	8.703	39.9170	15.0194
10.3480	9.109	41.1590	15.4727
10.3903	8.858	43.7238	15.3064
10.4325	8.822	41.0934	15.8645
10.4748	8.709	42.0863	16.3940
10.5170	8.691	41.9560	15.7031
10.5592	7.924	41.1739	15.5386
10.6015	7.877	39.2144	15.7686
10.6437	8.385	38.2255	15.8182
10.6859	8.364	39.7506	15.1155
10.7282	7.937	39.0675	15.1510
10.7704	8.412	37.7495	15.5274
10.8127	7.841	38.1948	15.9413
10.8549	8.425	38.5200	15.0144
10.8971	9.004	38.5900	14.6264
10.9394	9.332	39.3649	15.5746

## Sheet: Fig 2j
		Label	overlap area	overlap length	Area/length
injected	1	Result of C4-MAX_20220519 imb2 r3 injected.lif - Image 2.tif tdtom.tif	76.46
	2	Result of C4-MAX_20220519 imb2 r3 injected.lif - Image 2.tif tdtom.tif		52.09	1.46784
	1	Result of C4-MAX_20220519 imb2 r3 injected.lif - Image 4.tif binary.tif	69.21
	2	Result of C4-MAX_20220519 imb2 r3 injected.lif - Image 4.tif binary.tif		30.21	2.29096
	3	Result of C4-MAX_20220519 imb2 r3 injected.lif - Image 4.tif binary.tif 2.tif	48.52
	4	Result of C4-MAX_20220519 imb2 r3 injected.lif - Image 4.tif binary.tif 2.tif:0749-0635		32.93	1.47343
	1	Result of C1-MAX_20220519 imb2 r3 injected.lif - Image 5.tif bianry-1.tif:0379-0759	15.23
	2	Result of C1-MAX_20220519 imb2 r3 injected.lif - Image 5.tif bianry-1.tif		16.59	0.918023
	3	Result of C1-MAX_20220519 imb2 r3 injected.lif - Image 5.tif bianry.tif	65.71
	4	Result of C1-MAX_20220519 imb2 r3 injected.lif - Image 5.tif bianry.tif:0419-0628		45.58	1.44164
	1	Result of C2-MAX_20220519 imb2 r3 injected.lif - Image 7.tif binary.tif:0434-0615	48.79
	2	Result of C2-MAX_20220519 imb2 r3 injected.lif - Image 7.tif binary.tif:0436-0615		34.76	1.40362
	1	C1-MAX_20220519 imb2 r3 injected.lif - Image 8.tif binary.tif:0434-0615	23.94
	2	Result of C1-MAX_20220519 imb2 r3 injected.lif - Image 8.tif binary.tif		87.24	0.274415
	1	Result of C1-MAX_20220519 imb2 r3 injected.lif - Image 9.tif binary.tif	15.87
	2	Result of C1-MAX_20220519 imb2 r3 injected.lif - Image 9.tif binary.tif		20.16	0.787202
	1	Result of C1-MAX_20220519 imb2 r3 injected.lif - Image 10.tifbinary.tif	135.68
	2	Result of C1-MAX_20220519 imb2 r3 injected.lif - Image 10.tifbinary.tif:0430-0472		33.68	4.0285
	3	Result of C4-MAX_20220519 imb2 r3 injected.lif - Image 10.tifbinary.tif:0252-0879	26.33
	4	Result of C4-MAX_20220519 imb2 r3 injected.lif - Image 10.tifbinary.tif:0251-0876		18.26	1.44195
	1	Result of C1-MAX_20220519 imb2 r3 injected.lif - Image 11.tifbinary.tif:0608-0365	99.98
	2	Result of C1-MAX_20220519 imb2 r3 injected.lif - Image 11.tifbinary.tif		44.51	2.24624
	3	Result of C1-MAX_20220519 imb2 r3 injected.lif - Image 11.tifbinary.tif 3 .tif:0321-0706	23.71
	4	Result of C1-MAX_20220519 imb2 r3 injected.lif - Image 11.tifbinary.tif 3 .tif		21.23	1.11682
	1	Result of C4-MAX_20220519 imb2 r3 injected.lif - Image 12.tifbinary.tif	180.96
	2	Result of C4-MAX_20220519 imb2 r3 injected.lif - Image 12.tifbinary.tif:0481-0455		77.58	2.33256
	1	Result of C1-MAX_20220519 imb2 r3 injected.lif - Image 1.tif gfp.tif:0664-0389	76.87
	2	Result of C1-MAX_20220519 imb2 r3 injected.lif - Image 1.tif gfp.tif		51.77	1.48484
	1	Result of C1-MAX_20220519 imb2 r3 injected,lif - Image 13,tifbinary,tif	135.21
	2	Result of C1-MAX_20220519 imb2 r3 injected,lif - Image 13,tifbinary,tif		62.05	2.17905
	1	Result of C1-MAX_20220519 imb2 r3 injected,lif - Image 14,tif:0587-0337	59.72
	2	Result of C1-MAX_20220519 imb2 r3 injected,lif - Image 14,tif:0583-0336		68.22	0.875403
	1	Result of C4-MAX_20220519 imb2 r3 injected,lif - Image 15,tifbinary-1,tif:0541-0506	44.73
	2	Result of C4-MAX_20220519 imb2 r3 injected,lif - Image 15,tifbinary-1,tif:0541-0508		22.17	2.01759
	3	Result of C4-MAX_20220519 imb2 r3 injected,lif - Image 15,tifbinary,tif:0509-0644	131.04
	4	Result of C4-MAX_20220519 imb2 r3 injected,lif - Image 15,tifbinary,tif:0513-0643		70.56	1.85714
	1	Result of C1-MAX_20220519 imb2 r3 injected,lif - Image 16,tifbinary,tif	36.31
	2	Result of C1-MAX_20220519 imb2 r3 injected,lif - Image 16,tifbinary,tif:0786-0715		23.82	1.52435
	3	Result of C4-MAX_20220519 imb2 r3 injected,lif - Image 16,tifbinary,tif:0908-0605	138.55
	4	Result of C4-MAX_20220519 imb2 r3 injected,lif - Image 16,tifbinary,tif		61.05	2.26945
	1	Result of C1-MAX_20220519 imb2 r3 injected,lif - Image 17,tifbinary-1,tif:0611-0914	9.71
	2	Result of C1-MAX_20220519 imb2 r3 injected,lif - Image 17,tifbinary-1,tif		6.89	1.40929
	3	Result of C1-MAX_20220519 imb2 r3 injected,lif - Image 17,tifbinary,tif	39.46
	4	Result of C1-MAX_20220519 imb2 r3 injected,lif - Image 17,tifbinary,tif		32.2	1.22547
	5	Result of C1-MAX_20220519 imb2 r3 injected,lif - Image 17,tifbinary,tif	15.59
	6	Result of C1-MAX_20220519 imb2 r3 injected,lif - Image 17,tifbinary,tif:0445-0939		19.95	0.781454
	1	Result of C2-MAX_20220519 imb2 r3 injected,lif - Image 18_000,tifbinary,tif:0539-0469	66.03
	2	Result of C2-MAX_20220519 imb2 r3 injected,lif - Image 18_000,tifbinary,tif		63.28	1.04346
	1	Result of C2-MAX_20220519 imb2 r3 injected,lif - Image 19,tifbinary,tif:0437-0370	70.49
	2	Result of C2-MAX_20220519 imb2 r3 injected,lif - Image 19,tifbinary,tif:0432-0370		54.18	1.30103
	1	Result of C1-MAX_20220602 vegfr3 imb injected lyve1 594,lif - Image 2,tif binary,tif:0463-0643	142.88
	2	Result of C1-MAX_20220602 vegfr3 imb injected lyve1 594,lif - Image 2,tif binary,tif:0465-0648		85.03	1.68035
	1	Result of C2-MAX_20220602 vegfr3 imb injected lyve1 594,lif - Image 2_000,tifbinary,tif:0578-0500	112.52
	2	Result of C2-MAX_20220602 vegfr3 imb injected lyve1 594,lif - Image 2_000,tifbinary,tif:0576-0497		48.79	2.30621
	1	Result of C1-MAX_20220602 vegfr3 imb injected lyve1 594,lif - Image 3-1,tifbinary,tif:0564-0579	194.65
	2	Result of C1-MAX_20220602 vegfr3 imb injected lyve1 594,lif - Image 3-1,tifbinary,tif:0563-0585		67.92	2.86587
	1	Result of C1-MAX_20220602 vegfr3 imb injected lyve1 594,lif - Image 5,tifbinary,tif:0407-0585	149.88
	2	Result of C1-MAX_20220602 vegfr3 imb injected lyve1 594,lif - Image 5,tifbinary,tif:0405-0588		98.31	1.52457
	1	Result of C1-MAX_20220602 vegfr3 imb injected lyve1 594,lif - Image 7-1,tifbinary,tif:0244-0370	143.59
	2	Result of C1-MAX_20220602 vegfr3 imb injected lyve1 594,lif - Image 7-1,tifbinary,tif:0246-0370		80.32	1.78772
	1	Result of C2-MAX_20220602 vegfr3 imb injected lyve1 594,lif - Image 6,tifbinary-1,tif:0340-0805	86.59
	2	Result of C2-MAX_20220602 vegfr3 imb injected lyve1 594,lif - Image 6,tifbinary-1,tif:0348-0809		36.54	2.36973
	3	Result of C2-MAX_20220602 vegfr3 imb injected lyve1 594,lif - Image 6,tifbinary,tif:0772-0281	104.93
	4	Result of C2-MAX_20220602 vegfr3 imb injected lyve1 594,lif - Image 6,tifbinary,tif		55	1.90782
	1	Result of C2-MAX_20220602 vegfr3 imb injected lyve1 594,lif - Image 8,tifbinary,tif:0456-0552	107.43
	2	Result of C2-MAX_20220602 vegfr3 imb injected lyve1 594,lif - Image 8,tifbinary,tif:0453-0563		63.34	1.69608
	1	Result of C1-MAX_20220602 vegfr3 imb injected lyve1 594,lif - Image 7-1,tifbinary,tif:0244-0370	143.59
	2	Result of C1-MAX_20220602 vegfr3 imb injected lyve1 594,lif - Image 7-1,tifbinary,tif:0246-0370		80.32	1.78772
	1	Result of C1-MAX_20220602 vegfr3 imb injected lyve1 594,lif - Image 9,tif binary,tif:0438-0425	72.59
	2	Result of C1-MAX_20220602 vegfr3 imb injected lyve1 594,lif - Image 9,tif binary,tif:0438-0422		34.47	2.10589
NOT injected		Label	overlap area	overlap length	Area/length
	1	Result of C2-MAX_20220523 Imb2 r3 9w NON injected,lif - Image 1,tifbianry-1,tif	160.42
	2	Result of C2-MAX_20220523 Imb2 r3 9w NON injected,lif - Image 1,tifbianry-1,tif		63.71	2.51797
	3	Result of C2-MAX_20220523 Imb2 r3 9w NON injected,lif - Image 1,tifbianry,tif	72.35
	4	Result of C2-MAX_20220523 Imb2 r3 9w NON injected,lif - Image 1,tifbianry,tif		29.86	2.42297
	1	Result of C1-MAX_20220523 Imb2 r3 9w NON injected,lif - Image 2,tifbianry-1,tif	45.58
	2	Result of C1-MAX_20220523 Imb2 r3 9w NON injected,lif - Image 2,tifbianry-1,tif		18.47	2.46779
	3	Result of C1-MAX_20220523 Imb2 r3 9w NON injected,lif - Image 2,tifbianry,tif	98.37
	4	Result of C1-MAX_20220523 Imb2 r3 9w NON injected,lif - Image 2,tifbianry,tif:0537-0592		41.41	2.37551
	1	Result of C1-MAX_20220523 Imb2 r3 9w NON injected,lif - Image 3,tifbinary,tif	140.31
	2	Result of C1-MAX_20220523 Imb2 r3 9w NON injected,lif - Image 3,tifbinary,tif		52.45	2.67512
	1	Result of C1-MAX_20220523 Imb2 r3 9w NON injected,lif - Image 4,tifbinary,tif:0473-0561	145.14
	2	Result of C1-MAX_20220523 Imb2 r3 9w NON injected,lif - Image 4,tifbinary,tif:0454-0577		26.81	5.41365
	1	Result of C2-MAX_20220523 Imb2 r3 9w NON injected,lif - Image 6,tifbinary,tif:0497-0545	105.73
	2	Result of C2-MAX_20220523 Imb2 r3 9w NON injected,lif - Image 6,tifbinary,tif:0491-0532		61.38	1.72255
	3	Result of C1-MAX_20220523 Imb2 r3 9w NON injected,lif - Image 6,tifbinary,tif	59.48
	4	Result of C1-MAX_20220523 Imb2 r3 9w NON injected,lif - Image 6,tifbinary,tif:0617-0468		41.72	1.4257
	2	Result of C4-MAX_20220523 Imb2 r3 9w NON injected,lif - Image 7,tifbinary-1,tif:0521-0543	65.13
	2	Result of C4-MAX_20220523 Imb2 r3 9w NON injected,lif - Image 7,tifbinary-1,tif:0524-0542		42.66	1.52672
	3	Result of C4-MAX_20220523 Imb2 r3 9w NON injected,lif - Image 7,tifbinary,tif:0394-0306	50.33
	4	Result of C4-MAX_20220523 Imb2 r3 9w NON injected,lif - Image 7,tifbinary,tif:0395-0294		36.72	1.37064
	5	Result of C2-MAX_20220523 Imb2 r3 9w NON injected,lif - Image 7,tifbinary,tif:0736-0163	111.53
	6	Result of C2-MAX_20220523 Imb2 r3 9w NON injected,lif - Image 7,tifbinary,tif:0739-0169		41.03	2.71825
	1	Result of C1-MAX_20220523 Imb2 r3 9w NON injected,lif - Image 8,tifbinary,tif	170.51
	2	Result of C1-MAX_20220523 Imb2 r3 9w NON injected,lif - Image 8,tifbinary,tif		85.53	1.99357
	1	Result of C4-MAX_20220523 Imb2 r3 9w NON injected,lif - Image 10,tifbinary,tif	146.14
	2	Result of C4-MAX_20220523 Imb2 r3 9w NON injected,lif - Image 10,tifbinary,tif		69.89	2.091
	1	Result of C1-MAX_20220523 Imb2 r3 9w NON injected,lif - Image 11,tifbinary-1,tif	108.65
	2	Result of C1-MAX_20220523 Imb2 r3 9w NON injected,lif - Image 11,tifbinary-1,tif:0609-0580		76.44	1.42138
	3	Result of C1-MAX_20220523 Imb2 r3 9w NON injected,lif - Image 11,tifbinary,tif	138.96
	4	Result of C1-MAX_20220523 Imb2 r3 9w NON injected,lif - Image 11,tifbinary,tif:0588-0449		81.3	1.70923
	5	Result of C2-MAX_20220523 Imb2 r3 9w NON injected,lif - Image 11,tifbinary,tif:0222-0410	160.33
	6	Result of C2-MAX_20220523 Imb2 r3 9w NON injected,lif - Image 11,tifbinary,tif:0231-0400		68.32	2.34675
	1	Result of C2-MAX_20220523 Imb2 r3 9w NON injected,lif - Image 12,tifbinary,tif:0727-0381	260.97
	2	Result of C2-MAX_20220523 Imb2 r3 9w NON injected,lif - Image 12,tifbinary,tif		83.61	3.12128
	1	Result of C1-MAX_20220523 Imb2 r3 9w NON injected,lif - Image 13,tifbinary,tif:0419-0690	150.35
	2	Result of C1-MAX_20220523 Imb2 r3 9w NON injected,lif - Image 13,tifbinary,tif:0411-0698		77.77	1.93326
	1	Result of C1-MAX_20220523 Imb2 r3 9w NON injected,lif - Image 14,tifbianry-1,tif:0447-0432	90.31
	2	Result of C1-MAX_20220523 Imb2 r3 9w NON injected,lif - Image 14,tifbianry-1,tif:0439-0436		59.02	1.53016
	3	Result of C1-MAX_20220523 Imb2 r3 9w NON injected,lif - Image 14,tifbianry,tif:0638-0346	189.29
	4	Result of C1-MAX_20220523 Imb2 r3 9w NON injected,lif - Image 14,tifbianry,tif:0630-0339		67.82	2.79106
	1	Result of C2-MAX_20220523 Imb2 r3 9w NON injected,lif - Image 16,tifbinary,tif:0513-0576	154.16
	2	Result of C2-MAX_20220523 Imb2 r3 9w NON injected,lif - Image 16,tifbinary,tif		82.88	1.86004
	1	Result of C2-MAX_20220523 Imb2 r3 9w NON injected,lif - Image 17,tifbinary,tif:0496-0302	207.29
	2	Result of C2-MAX_20220523 Imb2 r3 9w NON injected,lif - Image 17,tifbinary,tif:0501-0316		68.36	3.03233
	1	Result of C1-MAX_20220602 vegfr3 imb NOT injected lyve1 594,lif - Image 2,tif binary,tif:0606-0569	90.22
	2	Result of C1-MAX_20220602 vegfr3 imb NOT injected lyve1 594,lif - Image 2,tif binary,tif:0612-0566		41.57	2.17032
	1	Result of C2-MAX_20220602 vegfr3 imb NOT injected lyve1 594,lif - Image 3,tifbinary,tif:0500-0550	129.58
	2	Result of C2-MAX_20220602 vegfr3 imb NOT injected lyve1 594,lif - Image 3,tifbinary,tif:0496-0554		58.59	2.21164
	1	Result of C1-MAX_20220602 vegfr3 imb NOT injected lyve1 594,lif - Image 5,tif binary,tif:0731-0480	90.51
	2	Result of C1-MAX_20220602 vegfr3 imb NOT injected lyve1 594,lif - Image 5,tif binary,tif:0732-0480		40.37	2.24201
	1	Result of C1-MAX_20220602 vegfr3 imb NOT injected lyve1 594,lif - Image 4,tif binary,tif	55.88
	2	Result of C1-MAX_20220602 vegfr3 imb NOT injected lyve1 594,lif - Image 4,tif binary,tif:0363-0408		24.99	2.23609
Collecting vessels		Label
	1	Result of C1-MAX_202402514 overlaps collecting vessels,lif - Image 1,tif mask,tif	59.159	0
	2	Result of C1-MAX_202402514 overlaps collecting vessels,lif - Image 1,tif mask,tif:0728-0667	6.247	95.319	0.620642
		Label	Area	Length
	1	Result of C1-MAX_202402514 overlaps collecting vessels,lif - Image 3,tif mask,tif	46.075	0
	2	Result of C1-MAX_202402514 overlaps collecting vessels,lif - Image 3,tif mask,tif	3.526	51.349
	3	Result of C1-MAX_202402514 overlaps collecting vessels,lif - Image 3,tif mask,tif	0.964	28.778	0.575025
		Label	Area	Length
	1	Result of C1-MAX_202402514 overlaps collecting vessels,lif - Image 4,tif mask,tif	35.581	0
	2	Result of C1-MAX_202402514 overlaps collecting vessels,lif - Image 4,tif mask,tif:0681-0671	4.779	81.379	0.437226
		Label	Area	Length
	1	Result of C2-MAX_202402514 overlaps collecting vessels,lif - Image 5,tif mask,tif	43.512	0
	2	Result of C2-MAX_202402514 overlaps collecting vessels,lif - Image 5,tif mask,tif	3.526	65.955
	3	Result of C2-MAX_202402514 overlaps collecting vessels,lif - Image 5,tif mask,tif:0932-0746	0.619	7.365	0.593453
		Label	Area	Length
	1	Result of C1-MAX_202402514 overlaps collecting vessels,lif - Lightning 001:Series001,tif mask,tif	46.073	0
	2	Result of C1-MAX_202402514 overlaps collecting vessels,lif - Lightning 001:Series001,tif mask,tif:1860-1767	1.779	50.325	0.915509

## Sheet: STATISTICS Fig. 2
Fig. 2d
Fig. 2e
Fig. 2f
Fig. 2j	overlap width
Fig. 2j overlap area
