# Supplementary material for: Dynamic cytoskeletal regulation of cell shape supports resilience of lymphatic endothelium
Source: Nature. 2025 Mar 19;641(8062):465–75. doi: 10.1038/s41586-025-08724-6 (PMC12058511; doi:10.1038/s41586-025-08724-6)
Supplement: Supplementary file 15 — Source Data Fig. 3 [file 41586_2025_8724_MOESM15_ESM.xlsx]

## Sheet: Fig. 3a
Average expression, average of expression of cells per cluster; highlighted coloumns show data displayed in the figure.
Sorted by cluster as displayed in figure
	average expression	% expression	proportion (dot size)	gene	cluster	avgerage expression_scaled (color code)
	65.2507	100	1	Actb	Ptx3 Cap	1.16897
	2.07811	84.1121	0.841121	Gmfg	Ptx3 Cap	1.42429
	0.659393	63.5514	0.635514	Arpin	Ptx3 Cap	0.694065
	20.9129	100	1	Pfn1	Ptx3 Cap	1.6597
	3.75517	93.4579	0.934579	Capg	Ptx3 Cap	1.60609
	6.52975	99.0654	0.990654	Tns1	Ptx3 Cap	1.32158
	3.34181	96.2617	0.962617	Fscn1	Ptx3 Cap	1.28943
	0.639397	42.0561	0.420561	Coro6	Ptx3 Cap	1.38452
	13.5396	100	1	Tpm4	Ptx3 Cap	1.11438
	1.99367	96.2617	0.962617	Ablim3	Ptx3 Cap	1.24377
	3.01662	76.6355	0.766355	Cotl1	Ptx3 Cap	1.2838
	0.657102	38.3178	0.383178	Myo5b	Ptx3 Cap	1.46541
	3.79408	94.3925	0.943925	Dmtn	Ptx3 Cap	1.48564
	2.21978	85.0467	0.850467	Ank	Ptx3 Cap	1.56632
	0.775342	64.486	0.64486	Ank2	Ptx3 Cap	1.0018
	3.85727	99.0654	0.990654	Add3	Ptx3 Cap	0.157223
	10.0465	100	1	Tppp3	Ptx3 Cap	0.573583
	3.99262	98.1308	0.981308	Stmn2	Ptx3 Cap	0.620889
	1.62012	90.6542	0.906542	Rhob	Ptx3 Cap	0.0773802
	0.483183	33.6449	0.336449	Tagln3	Ptx3 Cap	0.963251
	1.50601	40.1869	0.401869	Epb41l2	Ptx3 Cap	0.5768
	1.9135	96.2617	0.962617	Sorbs3	Ptx3 Cap	-0.277472
	56.492	100	1	Actb	Cap	0.4806
	1.20741	72.6795	0.726795	Gmfg	Cap	0.464719
	0.653253	53.9405	0.539405	Arpin	Cap	0.658596
	13.7038	100	1	Pfn1	Cap	0.167518
	2.55258	89.4921	0.894921	Capg	Cap	0.29188
	5.35465	97.373	0.97373	Tns1	Cap	0.398389
	2.3492	95.0963	0.950963	Fscn1	Cap	0.476068
	0.457719	43.6077	0.436077	Coro6	Cap	0.736542
	11.1427	100	1	Tpm4	Cap	-0.0308529
	1.67845	90.5429	0.905429	Ablim3	Cap	0.852161
	1.06674	63.9229	0.639229	Cotl1	Cap	-0.0728142
	0.37279	36.4273	0.364273	Myo5b	Cap	0.520082
	2.97116	92.6445	0.926445	Dmtn	Cap	0.378769
	1.16425	76.7075	0.767075	Ank	Cap	0.152857
	0.692368	65.8494	0.658494	Ank2	Cap	0.771256
	3.34651	97.7233	0.977233	Add3	Cap	-0.297978
	16.9514	100	1	Tppp3	Cap	1.4556
	5.83221	99.1243	0.991243	Stmn2	Cap	1.22937
	2.01479	93.8704	0.938704	Rhob	Cap	1.21231
	0.414652	30.4729	0.304729	Tagln3	Cap	0.69319
	1.86114	49.0368	0.490368	Epb41l2	Cap	1.1292
	2.42137	95.2715	0.952715	Sorbs3	Cap	0.219215
	45.8018	100	1	Actb	Col	-0.518083
	0.348429	57.1429	0.571429	Gmfg	Col	-0.957726
	0.28882	51.2315	0.512315	Arpin	Col	-1.7238
	11.4388	100	1	Pfn1	Col	-0.458128
	1.94777	89.6552	0.896552	Capg	Col	-0.549339
	3.67233	97.0443	0.970443	Tns1	Col	-1.27488
	1.70998	96.5517	0.965517	Fscn1	Col	-0.187542
	0.156152	40.3941	0.403941	Coro6	Col	-0.542101
	8.55356	100	1	Tpm4	Col	-1.55537
	0.536207	82.266	0.82266	Ablim3	Col	-1.10456
	0.505145	63.0542	0.630542	Cotl1	Col	-0.720196
	0.177236	38.4236	0.384236	Myo5b	Col	-0.251731
	2.15632	93.1034	0.931034	Dmtn	Col	-0.971013
	0.581196	76.3547	0.763547	Ank	Col	-0.964029
	0.380108	65.5172	0.655172	Ank2	Col	-0.211199
	2.47399	99.0148	0.990148	Add3	Col	-1.216
	4.91604	99.0148	0.990148	Tppp3	Col	-0.560727
	2.77934	97.0443	0.970443	Stmn2	Col	0.0808395
	1.18101	89.6552	0.896552	Rhob	Col	-1.40631
	0.051057	22.6601	0.226601	Tagln3	Col	-1.00279
	0.718131	37.931	0.37931	Epb41l2	Col	-0.996494
	1.19309	92.6108	0.926108	Sorbs3	Col	-1.15546
	37.7861	100	1	Actb	Valve	-1.43003
	0.368353	49.5726	0.495726	Gmfg	Valve	-0.915396
	0.549243	56.4103	0.564103	Arpin	Valve	0.0369369
	10.1358	100	1	Pfn1	Valve	-0.871988
	2.03008	86.3248	0.863248	Capg	Valve	-0.425202
	4.2382	99.1453	0.991453	Tns1	Valve	-0.652861
	0.820918	92.3077	0.923077	Fscn1	Valve	-1.43341
	0.107398	33.3333	0.333333	Coro6	Valve	-0.779789
	11.0099	100	1	Tpm4	Valve	-0.100766
	0.781361	84.6154	0.846154	Ablim3	Valve	-0.583421
	0.207908	49.5726	0.495726	Cotl1	Valve	-1.16936
	0.0600921	26.4957	0.264957	Myo5b	Valve	-0.778142
	2.22813	89.7436	0.897436	Dmtn	Valve	-0.838792
	0.669568	69.2308	0.692308	Ank	Valve	-0.770521
	0.433949	58.9744	0.589744	Ank2	Valve	-0.0268602
	5.80847	100	1	Add3	Valve	1.54077
	3.60262	98.2906	0.982906	Tppp3	Valve	-1.01675
	1.62665	96.5812	0.965812	Stmn2	Valve	-0.624917
	1.45133	86.3248	0.863248	Rhob	Valve	-0.461209
	0.367951	24.7863	0.247863	Tagln3	Valve	0.501551
	1.40351	30.7692	0.307692	Epb41l2	Valve	0.402719
	4.27326	99.1453	0.991453	Sorbs3	Valve	1.55641
Differentially expressed genes between capillary (merged Cap and Ptx3 Cap) vs collecting vessel LECs. Cytoskeletal genes highlighted in green were selected and shown in Fig. 2a
Genes sorted by average log2 fold change.
pct.1, The percentage of cells where the gene is detected in Cap LECs ; pct.2, The percentage of cells where the gene is detected in Col LECs.
	p_val	avg_log2FC	pct,1	pct,2	p_val_adj
Lyve1	7.1e-72	3.296	1	1	1.93e-67	cytoskeletal genes
Aqp1	1.39e-12	1.974	0.963	0.948	3.79e-08
Tppp3	1.87e-16	1.735	1	0.99	5.08e-12
Adgrg3	6.93e-28	1.515	0.994	0.984	1.89e-23
Ackr2	1.41e-13	1.503	0.878	0.853	3.83e-09				DEG analysis between:
Cd200	1.2e-18	1.445	0.951	0.885	3.27e-14
Pcsk6	2.79e-23	1.392	0.98	0.969	7.59e-19				0 = merged Cap
Enpp3	1.15e-16	1.207	0.9	0.812	3.14e-12				1 = Col
Reln	1.74e-20	1.175	0.999	0.995	4.74e-16
S100a4	2.3e-05	1.092	0.821	0.77	0.626818
Apba2	1.57e-11	1.063	0.831	0.738	4.27e-07
Piezo2	3.72e-22	1.049	0.912	0.754	1.01e-17
Tspan18	3.33e-14	1.004	0.994	0.99	9.06e-10
Ckb	4.08e-11	0.979	0.857	0.738	1.11e-06
Ptx3	1.5e-06	0.971	0.56	0.419	0.0407367
Ablim3	6.08e-15	0.968	0.911	0.832	1.66e-10
Slco2b1	1.98e-14	0.965	0.974	0.969	5.38e-10
Mest	2.26e-09	0.956	0.732	0.581	6.16e-05
Gjc2	2.48e-05	0.946	0.824	0.785	0.674286
Ucp2	3.35e-11	0.943	0.991	0.995	9.13e-07
Mmp2	1.84e-06	0.888	0.885	0.843	0.0500732
Rasgrp2	7.84e-06	0.864	0.68	0.592	0.213603
Serinc2	0.015919	0.86	0.537	0.529	1
Gmfg	2.09e-15	0.831	0.745	0.55	5.7e-11
Dusp1	0.000123568	0.827	0.986	0.974	1
Thy1	2.54e-11	0.803	0.994	0.99	6.9e-07
Syne1	7.36e-13	0.802	0.944	0.911	2e-08
Pcp4l1	8.84e-10	0.797	0.968	0.963	2.41e-05
Nmb	0.00425196	0.79	0.524	0.455	1
Stmn2	1.43e-10	0.789	0.989	0.969	3.88e-06
Scn3a	2.95e-10	0.736	0.783	0.728	8.03e-06
Anxa1	1.46e-06	0.729	0.978	0.99	0.0398503
Kcnn3	4.86e-09	0.724	0.878	0.806	0.000132435
Dlg1	7.14e-16	0.724	0.915	0.827	1.94e-11
Epb41l2	0.000685358	0.724	0.471	0.382	1
Antxr2	2.74e-12	0.714	0.72	0.524	7.46e-08
Abi3bp	1.1e-14	0.712	0.993	0.995	2.98e-10
Serpina3n	0.000892887	0.702	0.472	0.382	1
H19	0.17719	0.701	0.459	0.445	1
Igfbp3	0.249283	0.696	0.796	0.801	1
Emid1	1.54e-08	0.694	0.957	0.937	0.00042002
Septin4	0.00541539	0.687	0.419	0.335	1
Cyp4b1	0.185773	0.683	0.429	0.403	1
Susd2	7.77e-06	0.679	0.92	0.921	0.211528
Fxyd5	0.000601297	0.676	0.989	0.984	1
Igf2	1.53e-09	0.676	0.568	0.387	4.16e-05
Cotl1	0.000201763	0.675	0.666	0.592	1
Plpp1	0.00678181	0.67	0.471	0.393	1
Tnxb	5.38e-06	0.669	0.788	0.691	0.146614
Clstn1	7.01e-08	0.663	0.957	0.906	0.00190781
Gpnmb	7.17e-05	0.659	0.747	0.696	1
Ccnd2	0.00105177	0.652	0.854	0.827	1
Gng11	2.38e-05	0.652	1	1	0.647469
Gpx3	0.0640706	0.649	0.626	0.602	1
Hjurp	3.92e-08	0.645	0.986	0.953	0.00106838
Klf6	9.03e-06	0.645	0.99	0.979	0.24595
Rnf141	7.49e-11	0.634	0.904	0.864	2.04e-06
Col4a1	3.44e-06	0.632	0.996	1	0.0936849
Col4a2	1.83e-07	0.625	0.999	1	0.00498464
Dysf	3.65e-09	0.619	0.735	0.618	9.95e-05
Itih5	1.26e-07	0.619	0.785	0.696	0.0034195
Cfap20	0.0976457	0.614	0.6	0.576	1
Ramp2	6.7e-09	0.612	1	1	0.000182557
Adamtsl1	0.00156186	0.611	0.692	0.644	1
Ccdc141	9.38e-06	0.609	0.802	0.712	0.255358
Asap1	2.2e-06	0.606	0.819	0.733	0.0600428
Timp2	1.34e-09	0.602	1	0.995	3.65e-05
Serping1	0.000220654	0.602	0.968	0.958	1
Akap12	2.08e-06	0.597	0.763	0.712	0.0567174
Crip1	0.0015357	0.594	0.987	0.984	1
Gimap4	1.62e-05	0.587	0.865	0.812	0.440862
Tmem204	0.000307326	0.584	0.974	0.99	1
Sorbs3	3.4e-05	0.578	0.954	0.927	0.927127
Aprt	0.0106696	0.577	0.904	0.921	1
Tril	3.58e-05	0.575	0.911	0.885	0.975177
Aopep	0.0149247	0.573	0.459	0.382	1
Capns1	2.58e-05	0.573	0.915	0.848	0.702774
Sigmar1	2.64e-06	0.571	0.917	0.927	0.0717675
Xdh	0.000192166	0.567	0.713	0.644	1
Cyb5r3	1.92e-14	0.566	1	1	5.22e-10
Tspan13	4.11e-06	0.564	0.984	0.942	0.112024
Anapc16	0.00472037	0.563	0.846	0.806	1
Scn5a	0.00365386	0.554	0.654	0.613	1
Flt4	2.99e-11	0.553	1	1	8.14e-07
Fndc1	8.7e-06	0.552	0.989	0.963	0.237005
Ang	0.0162111	0.552	0.772	0.775	1
Fos	0.198587	0.539	0.881	0.885	1
Cuta	0.0636786	0.533	0.864	0.853	1
Pacsin3	0.00115654	0.526	0.654	0.571	1
Id2	0.00307667	0.521	0.776	0.717	1
Mrpl15	0.00125461	0.519	0.71	0.634	1
S100a6	0.0013375	0.513	1	1	1
Gap43	0.00871754	0.509	0.603	0.545	1
Atpif1	0.00437319	0.507	0.935	0.911	1
Arhgdib	1.08e-05	0.507	0.977	0.99	0.293502
Rnase4	0.000172115	0.506	0.987	0.99	1
Ntan1	0.00245232	0.503	0.852	0.796	1
Arl4a	8e-07	0.502	0.997	0.995	0.0217988
Nr2f2	3.41e-05	0.5	0.954	0.932	0.928491
Mrpl54	0.0100997	0.5	0.656	0.555	1
Bcr	1.1e-05	0.496	0.986	0.948	0.300022
Mcub	0.0755908	0.486	0.179	0.131	1
Mmrn1	9.96e-13	0.484	1	1	2.71e-08
Raph1	9.26e-08	0.482	0.897	0.853	0.00252278
Atp5j2	0.0128852	0.481	0.888	0.869	1
Plekhg3	3.17e-05	0.48	0.679	0.576	0.864133
Sned1	0.0023427	0.479	0.966	0.948	1
Sema6a	1.5e-05	0.476	0.976	0.948	0.409032
Cd109	7.84e-08	0.476	0.618	0.445	0.00213464
Tagln3	0.00763102	0.474	0.31	0.225	1
Tns1	0.000159428	0.474	0.98	0.963	1
Alg14	0.0106854	0.472	0.565	0.487	1
Itih3	0.0267036	0.472	0.402	0.325	1
Emp1	1.67e-06	0.469	0.951	0.942	0.0455531
Tnfaip8l1	0.00887652	0.466	0.938	0.948	1
Efcc1	4.92e-05	0.465	0.813	0.681	1
Emilin1	0.00402339	0.464	0.824	0.791	1
Chst1	0.690872	0.463	0.504	0.513	1
Lmo2	0.00171356	0.462	0.93	0.942	1
Lmna	0.000130985	0.461	1	1	1
Nts	0.611122	0.461	0.524	0.581	1
Cib1	0.11203	0.458	0.527	0.492	1
Pik3ip1	0.0090304	0.458	0.572	0.503	1
Esyt2	2.01e-05	0.458	0.772	0.696	0.547533
Dmtn	5.71e-05	0.456	0.928	0.932	1
Mtarc2	0.0312965	0.448	0.452	0.366	1
Fscn1	0.000168764	0.447	0.957	0.958	1
Tmem256	0.0100905	0.445	0.759	0.675	1
Yipf4	0.00132606	0.445	0.702	0.613	1
Cox16	0.0334483	0.444	0.409	0.33	1
Hmcn1	7.63e-07	0.444	0.835	0.743	0.0207741
Gng2	0.0077024	0.443	0.867	0.812	1
Tmem50a	0.00558683	0.442	0.987	0.984	1
Dennd3	0.000285529	0.442	0.772	0.67	1
Nr3c1	1.87e-05	0.441	0.897	0.859	0.508152
Lgals3	0.000652381	0.44	0.653	0.513	1
Nfix	0.0102925	0.44	0.812	0.764	1
Smagp	0.0105089	0.437	0.805	0.754	1
Pxdn	0.00512135	0.435	0.891	0.88	1
Cd276	0.00198073	0.434	0.382	0.283	1
Fcgrt	0.000121664	0.434	0.997	1	1
Ripor1	0.00742145	0.432	0.469	0.393	1
Coro6	0.0197823	0.432	0.435	0.382	1
Ank2	0.00413895	0.431	0.664	0.613	1
Sh3bgrl3	0.0213411	0.43	0.984	0.99	1
Myadm	0.00219417	0.429	0.999	1	1
Btbd3	0.00148741	0.428	0.914	0.895	1
Dapk2	0.000124269	0.427	0.806	0.712	1
Spcs1	0.0168949	0.426	0.897	0.848	1
Olfm1	0.000524416	0.426	0.989	0.995	1
S100a10	0.000148794	0.425	1	1	1
Wdr54	0.243216	0.425	0.69	0.717	1
Gstk1	0.0210363	0.423	0.353	0.267	1
Lamc1	0.00572189	0.422	0.971	0.995	1
Gnb2	0.000917921	0.422	0.966	0.969	1
Mrc1	6.67e-06	0.422	0.584	0.445	0.181578
Sulf2	0.00130018	0.421	0.795	0.764	1
Polr2j	0.882369	0.421	0.562	0.586	1
Ccl21a	0.00121569	0.42	0.921	0.749	1
S100a13	0.0357444	0.419	0.832	0.827	1
Gimap6	1.7e-05	0.418	0.997	0.99	0.461808
Lgals1	0.00336913	0.418	0.834	0.775	1
Rhob	1.15e-06	0.417	0.934	0.885	0.0312672
Paxx	0.00242452	0.416	0.245	0.141	1
Galt	0.000469774	0.416	0.881	0.848	1
Wdsub1	0.0013056	0.413	0.636	0.565	1
Sorbs2	3.43e-06	0.413	0.693	0.586	0.0933522
Polr2g	0.0197631	0.413	0.641	0.571	1
Ank	0.0143239	0.413	0.782	0.764	1
Ch25h	0.00179055	0.413	0.383	0.277	1
Tpm4	5.47e-11	0.412	1	1	1.49e-06
Igfbp4	0.0010389	0.411	0.999	1	1
Calm2	0.00013031	0.409	1	1	1
Gucy1a1	0.0101514	0.406	0.419	0.33	1
6430548m08rik	0.237312	0.406	0.677	0.675	1
Pmvk	0.000964385	0.406	0.749	0.67	1
Commd8	0.00741945	0.406	0.745	0.696	1
Chst15	2.67e-05	0.403	0.838	0.754	0.726713
Tmem41a	0.337169	0.403	0.551	0.539	1
Pbxip1	0.000952191	0.403	0.902	0.843	1
Prss23	7.62e-05	0.402	1	1	1
Tpmt	0.00429386	0.401	0.349	0.262	1
Rasgrp3	1.1e-06	0.401	0.865	0.775	0.0298545
Capg	0.122538	0.4	0.905	0.874	1
Fgfr1	0.00114516	0.4	0.966	0.927	1
Commd3	0.386328	0.4	0.782	0.796	1
Ggct	0.113171	0.397	0.44	0.382	1
Rtn4	0.000152833	0.397	0.687	0.618	1
Susd4	2.39e-05	0.396	0.941	0.901	0.650639
Appl2	0.0910805	0.396	0.801	0.78	1
Dbndd2	0.00439114	0.396	0.595	0.497	1
Mrpl52	0.0801853	0.394	0.732	0.707	1
Agap1	0.014093	0.394	0.762	0.707	1
Ptprk	0.00043523	0.394	0.788	0.733	1
Fam198b	0.0195427	0.392	0.372	0.309	1
Wipi1	0.00452451	0.39	0.852	0.843	1
Gsap	1.65e-05	0.39	0.545	0.419	0.448453
Pcsk7	0.0107075	0.384	0.687	0.613	1
Gars	0.00671154	0.383	0.875	0.832	1
Selenok	0.015697	0.383	0.448	0.382	1
2610001j05rik	0.00424166	0.382	0.756	0.67	1
Pcdhgc3	0.210879	0.38	0.73	0.77	1
Caml	0.00562015	0.379	0.539	0.466	1
Adrb2	0.000826871	0.378	0.694	0.602	1
Clip3	0.00826739	0.378	0.577	0.471	1
Map7d1	0.279428	0.378	0.854	0.88	1
Pkd1	0.00200704	0.378	0.944	0.932	1
Gypc	0.010889	0.377	0.951	0.969	1
Sf3a3	0.00922803	0.377	0.686	0.623	1
Mrpl57	0.480662	0.377	0.484	0.471	1
Plgrkt	0.116799	0.375	0.488	0.44	1
Ptgfrn	0.000383653	0.374	0.637	0.581	1
Mgat4b	0.00153676	0.374	0.871	0.817	1
Pgf	0.0171361	0.374	0.307	0.23	1
Gm37844	0.213385	0.373	0.406	0.393	1
Mrps24	0.48843	0.373	0.813	0.827	1
Ndufb9	0.0203762	0.372	0.945	0.916	1
Mocs2	0.00889565	0.372	0.763	0.707	1
Atp6v0e	0.0161786	0.371	0.954	0.953	1
Sult1a1	0.0185351	0.37	0.994	0.99	1
Rtkn	0.0110301	0.37	0.851	0.869	1
Antxr1	2e-06	0.37	0.557	0.419	0.0544354
Slc43a3	5.92e-05	0.37	0.94	0.89	1
2024-09-04	0.80861	0.368	0.429	0.461	1
Fhl1	0.679906	0.368	0.496	0.545	1
Fam222b	0.136665	0.367	0.646	0.639	1
Clcn4	0.00297214	0.367	0.376	0.277	1
Ttyh1	0.605589	0.365	0.426	0.44	1
Ten1	0.00226089	0.364	0.435	0.319	1
Kctd12	3.18e-08	0.364	0.877	0.743	0.000866127
Chmp2a	0.00438451	0.363	0.96	0.932	1
Cox7a2	0.0781117	0.362	0.878	0.853	1
Kbtbd11	0.000102418	0.361	0.729	0.639	1
Nr2f6	0.200544	0.36	0.422	0.382	1
Akap9	0.0252788	0.36	0.745	0.67	1
Ndufs7	0.383507	0.359	0.914	0.932	1
Pola2	0.00373596	0.359	0.555	0.461	1
Ptms	0.0065533	0.359	0.98	0.958	1
Rbpms	0.119269	0.358	0.948	0.942	1
Gnai2	0.00468733	0.357	0.993	0.984	1
Pde6d	0.0161364	0.356	0.623	0.565	1
B3gnt2	0.000177064	0.355	0.694	0.628	1
Bloc1s1	0.790761	0.355	0.716	0.733	1
Ttc9	0.00023405	0.355	0.719	0.597	1
Mgll	0.038266	0.354	0.733	0.702	1
Fyn	0.00202595	0.352	0.544	0.44	1
Med28	0.500101	0.352	0.842	0.812	1
Rab31	6.15e-05	0.351	0.782	0.696	1
Fxyd1	0.0103938	0.351	0.402	0.293	1
Exoc3l	0.432464	0.35	0.432	0.419	1
Prr13	0.0735891	0.349	0.646	0.623	1
Rdh14	0.00144107	0.348	0.584	0.487	1
Ecscr	0.000342694	0.348	1	1	1
Il16	0.0471997	0.348	0.713	0.644	1
Sgsm1	0.14954	0.347	0.786	0.754	1
Arpin	0.0635238	0.346	0.555	0.508	1
Ndufb5	0.57803	0.344	0.759	0.77	1
Glud1	0.00020547	0.344	0.997	0.995	1
Mustn1	0.0150528	0.344	0.813	0.78	1
Sting1	0.252721	0.343	0.407	0.356	1
Selenof	0.0453078	0.342	0.479	0.398	1
Enho	0.038046	0.342	0.582	0.513	1
Znhit1	0.122164	0.341	0.815	0.806	1
Polg	0.0717143	0.341	0.605	0.576	1
Gnas	0.00398087	0.34	0.996	0.995	1
Pfn1	0.0119168	0.34	1	1	1
Vps28	0.0613619	0.339	0.458	0.382	1
Wscd1	0.112614	0.339	0.915	0.916	1
Myo5b	0.0964782	0.339	0.372	0.346	1
Cavin2	0.044305	0.339	0.479	0.403	1
Micu2	0.00711671	0.339	0.758	0.707	1
Tc2n	0.000213029	0.338	0.908	0.859	1
Atp2b1	0.0143241	0.338	0.974	0.963	1
Ctla2a	0.348727	0.337	0.811	0.817	1
Zcchc14	0.254278	0.337	0.795	0.801	1
Plxdc1	0.00466415	0.337	0.525	0.429	1
Ppib	0.0238888	0.337	0.98	0.984	1
Mtus1	0.195814	0.336	0.862	0.859	1
Olfml2a	0.00112239	0.336	0.878	0.822	1
Gprc5b	0.00469904	0.335	0.875	0.791	1
Ppp1r18	0.163081	0.334	0.704	0.686	1
Cetn3	0.0408922	0.334	0.799	0.754	1
1810058i24rik	0.886138	0.334	0.904	0.911	1
Pdpn	0.000314596	0.334	0.999	0.99	1
Prxl2c	0.0179695	0.334	0.374	0.288	1
She	0.0629504	0.333	0.854	0.838	1
Notch1	0.146409	0.333	0.997	0.995	1
Prrt4	0.000924846	0.333	0.846	0.78	1
Spry1	0.00413257	0.332	0.317	0.225	1
Bcar3	0.00270678	0.332	0.613	0.524	1
Nptn	0.380692	0.329	0.834	0.848	1
Arsb	0.0521176	0.329	0.704	0.654	1
Atp5j	0.103771	0.329	0.976	0.979	1
Kctd17	0.0130281	0.329	0.836	0.785	1
Dpysl2	8.81e-05	0.328	0.923	0.89	1
Pdia3	0.0107838	0.326	0.999	1	1
Zcrb1	0.0238317	0.326	0.56	0.492	1
Sdc3	0.0133267	0.326	0.783	0.733	1
Rftn1	0.0369031	0.326	0.877	0.848	1
Sh3gl3	0.00331298	0.324	0.769	0.681	1
Dpm3	0.437209	0.324	0.537	0.518	1
Ndufs8	0.0620966	0.323	0.937	0.921	1
Zfp672	0.204348	0.321	0.366	0.34	1
Reep5	0.296138	0.321	0.997	0.99	1
Mt1	0.0364844	0.321	0.37	0.298	1
Pfdn6	0.413486	0.32	0.57	0.529	1
Pde7b	0.00083847	0.32	0.372	0.262	1
Nedd8	0.572217	0.32	0.94	0.937	1
Bag5	0.0698663	0.32	0.832	0.796	1
Lamc2	0.313122	0.319	0.488	0.503	1
Tnfaip8	0.00962225	0.319	0.716	0.644	1
Lama4	0.0102447	0.318	0.994	1	1
Psmd7	0.222739	0.317	0.859	0.869	1
Hsp90b1	0.0487175	0.316	0.981	0.979	1
Dhrs3	0.00116172	0.315	0.859	0.785	1
Mpg	0.277977	0.315	0.37	0.351	1
Fam102b	0.000265213	0.315	0.759	0.665	1
Anxa7	0.00366398	0.314	0.961	0.948	1
Rfc2	0.0604909	0.314	0.66	0.618	1
C77080	0.000658832	0.314	0.703	0.597	1
Nfkb1	0.276286	0.314	0.735	0.749	1
Lepr	7.13e-07	0.313	0.618	0.476	0.0194105
Txn1	0.0585628	0.312	0.934	0.911	1
Smdt1	0.123586	0.312	0.872	0.874	1
Snca	0.00201278	0.312	0.174	0.089	1
Acot13	0.167996	0.311	0.403	0.361	1
Fah	0.0334194	0.311	0.752	0.723	1
Lpp	0.0935412	0.311	0.912	0.89	1
Ece1	5.87e-05	0.311	1	1	1
Camkk2	0.00201925	0.311	0.492	0.408	1
Parvb	0.115861	0.309	0.681	0.696	1
Bax	0.0753547	0.309	0.849	0.859	1
Cybc1	0.233096	0.308	0.263	0.236	1
Dock6	0.156298	0.308	0.987	0.958	1
Tyms	0.664081	0.307	0.538	0.539	1
Lancl1	0.0688996	0.307	0.714	0.712	1
Preb	0.127505	0.307	0.844	0.859	1
Anxa5	0.00152649	0.306	0.999	1	1
Slc35b1	0.142079	0.305	0.806	0.785	1
Zdhhc1	0.000715372	0.305	0.697	0.613	1
Ndufa6	0.0295922	0.304	0.901	0.848	1
Unc5b	0.00941084	0.304	0.694	0.675	1
Calr	0.00930218	0.303	0.984	0.963	1
Ndufc2	0.0244437	0.303	0.874	0.843	1
Add3	0.0080963	0.303	0.98	0.99	1
Actb	0.00153824	0.303	1	1	1
Cxcl12	0.000276142	0.303	0.7	0.628	1
Nrp2	0.00295053	0.303	0.971	0.974	1
Csnk1g2	0.0970913	0.303	0.676	0.623	1
Gucy1a3	0.862908	0.302	0.516	0.571	1
Arl5b	0.0341249	0.301	0.593	0.529	1
Homer3	0.290356	0.301	0.904	0.953	1
Pttg1	0.218824	0.301	0.572	0.545	1
Dnaic1	0.584047	0.301	0.472	0.455	1
Gm20721	0.136274	0.301	0.826	0.806	1
Ergic2	0.0709877	0.3	0.565	0.518	1
Lrrc8a	0.160051	0.3	0.973	0.979	1
Clk1	0.294368	0.298	0.97	0.969	1
Fmc1	0.250376	0.298	0.174	0.141	1
Mpp7	0.0589581	0.298	0.875	0.859	1
Nrcam	0.054002	0.298	0.686	0.681	1
Lhfp	0.223798	0.298	0.725	0.733	1
Litaf	0.134456	0.298	0.865	0.874	1
Sem1	0.0793384	0.297	0.463	0.398	1
C1qtnf1	0.00109129	0.297	0.373	0.272	1
U2surp	0.0752523	0.297	0.753	0.749	1
Snrpd1	0.0236107	0.297	0.538	0.471	1
Bst2	0.155924	0.297	0.924	0.916	1
Cfl1	4.17e-05	0.297	1	1	1
Dnal4	0.409728	0.297	0.544	0.55	1
Lsm3	0.231441	0.296	0.406	0.377	1
Mrpl3	0.16368	0.296	0.539	0.513	1
Slc7a7	0.109724	0.296	0.565	0.545	1
Sec11a	0.0694432	0.296	0.851	0.848	1
Aimp1	0.81017	0.295	0.634	0.675	1
Tmem223	0.454377	0.295	0.311	0.293	1
Sec22b	0.0252637	0.295	0.792	0.738	1
Grb10	0.0442745	0.294	0.846	0.806	1
Tecr	0.301899	0.294	0.957	0.963	1
Hspa2	0.066305	0.294	0.492	0.45	1
Scml4	0.000940767	0.293	0.439	0.33	1
Nenf	0.0385025	0.293	0.815	0.77	1
Cdc42bpb	0.991196	0.292	0.78	0.838	1
Cox6b1	0.165122	0.292	0.964	0.958	1
Sh3gl1	0.0171466	0.292	0.917	0.901	1
Zc3h13	0.00634296	0.291	0.621	0.545	1
Guk1	0.0121286	0.29	0.868	0.838	1
Megf6	0.0883961	0.29	0.971	0.953	1
Ndufaf3	0.90651	0.29	0.492	0.529	1
Stt3b	0.0972424	0.29	0.974	0.969	1
Rftn2	0.00698485	0.29	0.793	0.743	1
Gak	0.0911061	0.29	0.941	0.932	1
Ctdspl	0.0183551	0.289	0.813	0.754	1
Golgb1	0.0791994	0.289	0.674	0.602	1
8430408g22rik	0.894833	0.289	0.451	0.482	1
Psma3	0.00445718	0.289	0.891	0.885	1
Ngdn	0.0318607	0.287	0.537	0.471	1
Rap1b	0.00195444	0.287	0.861	0.806	1
Ier3	0.343199	0.286	0.666	0.634	1
Calu	0.0210467	0.286	0.993	0.995	1
Hddc2	0.114928	0.286	0.294	0.251	1
Osbpl2	0.0114114	0.284	0.706	0.634	1
Nkd1	0.00125743	0.284	0.62	0.518	1
Gucy1b1	0.00492032	0.282	0.374	0.272	1
Ddx39	0.372317	0.282	0.839	0.843	1
Nt5m	0.291914	0.281	0.482	0.455	1
Plekhg1	0.00421474	0.281	0.826	0.785	1
Yipf5	0.0368002	0.279	0.772	0.707	1
Sirpa	0.293305	0.279	0.884	0.869	1
Cdkn2d	0.0418315	0.278	0.363	0.283	1
Dpm2	0.416055	0.278	0.73	0.749	1
Gria2	0.00179526	0.278	0.33	0.236	1
Mterf4	0.480069	0.278	0.558	0.586	1
C1qtnf6	0.000249608	0.278	0.63	0.534	1
Plec	0.258237	0.278	0.996	0.995	1
Tmco1	0.00116775	0.278	0.815	0.712	1
Chd4	0.743278	0.277	0.793	0.869	1
Pcdhga4	0.904419	0.277	0.544	0.592	1
Tspan3	0.0198737	0.277	0.957	0.963	1
Slc45a4	0.0406928	0.276	0.537	0.471	1
Brk1	0.0209642	0.276	0.971	0.942	1
Bc028528	0.971052	0.276	0.468	0.466	1
Pum2	0.0112199	0.275	0.746	0.67	1
Alg9	0.38432	0.275	0.334	0.309	1
Notch2	0.003849	0.275	0.709	0.623	1
Ssu72	0.00190448	0.275	0.914	0.906	1
Rtraf	0.0235983	0.275	0.416	0.335	1
Mmadhc	0.670405	0.275	0.638	0.628	1
Pop7	0.313122	0.275	0.476	0.45	1
St8sia6	0.00332773	0.275	0.512	0.429	1
Pcdhga5	0.794372	0.275	0.561	0.597	1
Pcdhga1	0.80868	0.273	0.557	0.597	1
Sqstm1	0.0139744	0.273	0.999	1	1
Radil	0.191279	0.273	0.638	0.628	1
Dock1	0.0176834	0.272	0.796	0.738	1
Rab2a	0.0135362	0.272	0.845	0.822	1
Eif4g1	0.03488	0.272	0.874	0.848	1
Ptprv	0.320711	0.272	0.218	0.199	1
Ssbp2	0.0629854	0.271	0.905	0.874	1
Zfp532	0.13308	0.271	0.435	0.387	1
Pygm	0.139639	0.271	0.356	0.309	1
Ubtd1	0.182558	0.271	0.737	0.717	1
Cln5	0.00203672	0.271	0.656	0.571	1
Alg3	0.13554	0.271	0.422	0.387	1
Tcf4	0.00307246	0.27	0.997	1	1
Atp5k	0.428265	0.27	0.73	0.743	1
Foxp1	0.0753639	0.27	0.993	0.984	1
Fars2	0.180196	0.27	0.418	0.393	1
Ppic	0.209278	0.269	0.978	0.979	1
Prkcq	0.116325	0.269	0.707	0.696	1
Eef1akmt1	0.197693	0.269	0.149	0.115	1
Pcdhga11	0.954439	0.268	0.528	0.586	1
Pcdhgb1	0.761098	0.268	0.63	0.67	1
Entr1	0.101887	0.268	0.297	0.246	1
Rin3	0.0398402	0.267	0.822	0.743	1
Mgst3	0.0334994	0.267	0.545	0.455	1
Agpat4	0.0191238	0.267	0.71	0.67	1
Slc38a4	0.0142565	0.267	0.62	0.55	1
Srebf2	0.334579	0.266	0.617	0.607	1
Uqcr10	0.577034	0.266	0.857	0.864	1
Tmem199	0.0820996	0.266	0.353	0.298	1
Xist	0.269352	0.265	0.255	0.23	1
Psma7	0.155922	0.265	0.971	0.958	1
Pcdhga12	0.765434	0.265	0.875	0.864	1
Card19	0.402563	0.265	0.359	0.325	1
Klhdc10	0.0244561	0.264	0.42	0.356	1
Zfp746	0.00979625	0.264	0.324	0.23	1
Gm21541	0.0774486	0.263	0.521	0.597	1
Mrpl14	0.436685	0.263	0.578	0.55	1
Pmaip1	0.00511748	0.263	0.263	0.173	1
Cox6a1	0.527755	0.262	0.996	0.99	1
Rsrc2	0.0402334	0.262	0.762	0.717	1
Pcdhgb6	0.994174	0.262	0.558	0.613	1
Ap3d1	0.125778	0.262	0.852	0.806	1
Fam193b	0.0239325	0.262	0.484	0.408	1
Lims1	0.0119491	0.261	0.996	1	1
Snx6	0.316954	0.261	0.713	0.696	1
Arpp19	0.472953	0.261	0.908	0.911	1
Tep1	0.0442292	0.261	0.671	0.602	1
Nudc	0.0513265	0.261	0.862	0.864	1
Hint2	0.0206435	0.26	0.613	0.524	1
Meox2	0.0995373	0.26	0.548	0.503	1
Mrpl40	0.602999	0.26	0.56	0.555	1
Col5a2	0.732459	0.26	0.578	0.618	1
Dhx16	0.287939	0.26	0.581	0.555	1
Pcdhgb8	0.908468	0.259	0.518	0.581	1
Chst12	0.481768	0.259	0.729	0.728	1
Copg2	0.0687082	0.259	0.491	0.45	1
Selenos	0.0924189	0.259	0.297	0.241	1
Cdkn2c	0.0943231	0.259	0.327	0.272	1
Cfap298	0.326896	0.258	0.141	0.115	1
Elk3	0.00392694	0.258	0.999	1	1
Mum1	0.909704	0.258	0.489	0.534	1
Ufc1	0.124018	0.258	0.737	0.702	1
Gga2	0.197318	0.258	0.521	0.497	1
Snx3	0.00941928	0.257	0.974	0.99	1
Plpp3	0.00829453	0.257	0.458	0.361	1
Sike1	0.892395	0.257	0.716	0.723	1
Pcdhga8	0.908749	0.257	0.522	0.586	1
Dhodh	0.719832	0.256	0.488	0.497	1
Cdc23	0.137044	0.256	0.65	0.607	1
Pcdhgb2	0.861037	0.255	0.547	0.586	1
Naa20	0.00436375	0.255	0.558	0.429	1
Memo1	0.554933	0.255	0.498	0.518	1
Ogfod2	0.0119183	0.254	0.385	0.293	1
Usp5	0.436568	0.254	0.805	0.832	1
Pcdhga6	0.914573	0.254	0.535	0.597	1
Babam2	0.0269311	0.254	0.273	0.199	1
Adamtsl4	0.314849	0.254	0.749	0.728	1
Rabac1	0.065509	0.254	0.994	0.995	1
Pcif1	0.255949	0.253	0.895	0.89	1
Tmem205	0.598585	0.253	0.653	0.634	1
Sh3pxd2b	0.0437273	0.253	0.331	0.277	1
Lto1	0.0785855	0.253	0.185	0.136	1
Pcdhgb5	0.879627	0.253	0.532	0.602	1
Pard6g	0.00205593	0.253	1	1	1
Actl6a	0.170909	0.252	0.727	0.733	1
Ddx39b	0.125348	0.252	0.941	0.958	1
Il11ra1	0.00386012	0.252	0.914	0.911	1
Plekhj1	0.247015	0.252	0.494	0.487	1
Dmwd	0.370525	0.252	0.376	0.34	1
Nxt1	0.285888	0.252	0.504	0.487	1
Psmd8	0.33737	0.251	0.935	0.942	1
Mrps18c	0.072067	0.251	0.575	0.518	1

## Sheet: Fig. 3c
MT density (in red) calculated from measured values in table
Image	cell ID	lobes convex	lenght lobes convex	MT per lobe convex	MT total convex	average MT per lobe convex	MT per um convex	average MT per um convex	lobes concave	lenght lobes concave	MT per lobe concave	MT total concave	average MT per lobe concave	MT per um concave	average MT per um concave	MT total per cell
12 weeks control:
MAX_139218_lx-+_cre+_GFP-488_Lyve1-Cy3_VEcad-594_Tub-647_zoom3_pos3_211005_decon_z1-26	3	1	23.5346	0	8	1.14286	0	0.142757	8	6.49631	4	12	1.71429	0.615734	0.236492	20
		2	5.09503	3			0.588809		9	6.75905	2			0.2959
		3	19.1352	2			0.104519		10	9.88808	4			0.404527
		4	6.66898	0			0		11	7.38762	0			0
		5	16.4	2			0.121951		12	7.45232	1			0.134186
		6	8.44966	0			0		13	4.87578	1			0.205095
		7	5.4342	1			0.18402		14	3.58807	0			0
MAX_139218_lx-+_cre+_GFP-488_Lyve1-Cy3_VEcad-594_Tub-647_zoom1.6_pos1_211005_decon_z21-29.tif_crop1.tif (RGB)_cell1	4	1	15.4207	1	4	0.666667	0.0648479	0.0511384	6	12.8415	6	20	3.33333	0.467233	0.448838	24
		2	5.77223	0			0		7	7.42781	2			0.269258
		3	18.3055	0			0		8	6.74762	2			0.296401
		4	17.9872	2			0.11119		9	5.65569	3			0.530439
		5	7.64572	1			0.130792		10	7.87549	4			0.507905
		12	7.18311	0			0		11	4.82479	3			0.621789
MAX_139218_lx-+_cre+_GFP-488_Lyve1-Cy3_VEcad-594_Tub-647_zoom1.6_pos1_211005_decon_z21-29.tif_crop1.tif (RGB)_cell2	5	1	7.94053	1	5	1	0.125936	0.0925035	6	4.89672	4	15	3.75	0.816873	0.549552	20
		2	5.54038	1			0.180493		7	9.44895	9			0.952487
		3	7.41248	0			0		8	3.21701	1			0.310848
		4	22.7876	1			0.0438835		9	8.47446	1			0.118002
		5	17.8246	2			0.112205
MAX_149245_9_Cdc42-lx_LifeAct_Prox1-CreERT2_12w_GFP-488_aTub-647_Lyve1-Cy3_VEcad-594_zoom2.5_pos1_220630_decon_z50-83_crop1_outline.tif (RGB).tif	16	1	10.8215	0	4	0.8	0	0.0476506	6	15.3131	4	8	1.6	0.261215	0.142661	12
		2	8.04237	0			0		7	14.107	2			0.141774
		3	21.5095	2			0.092982		8	4.18911	0			0
		4	12.9311	1			0.0773327		9	6.445	2			0.310318
		5	14.7193	1			0.0679381		10	8.21043	0			0
MAX_152306_2_Cdc42-lx_LifeAct-GFP_Prox1-CreERT2_12w_Lyve1-Cy3_VEcad-594_aTub-647_zoom2.5_pos1_220921_decon_z21-24_outline_flat.tif	24	1	6.89106	1	6	1	0.145116	0.0952768	7	6.54207	1	30	5	0.152857	0.632778	36
		2	11.2293	2			0.178106		8	12.0446	6			0.498149
		3	10.1761	1			0.0982695		9	4.83371	4			0.827522
		4	20.4468	0			0		10	9.66586	6			0.620741
		5	13.3183	2			0.15017		11	6.91787	5			0.722766
		6	11.2081	0			0		12	8.20823	8			0.974632
9 weeks control:
MAX_150699_Cdc42-lx_LifeAct_Prox1-Cre_9w_6_GFP-488_aTub-647_Lyve1-Cy3_VEcad-594_zoom1.7_pos3_220603_decon_z20-30_crop1_cell1_outline-1.tif	6	1	35.4766	1	11	1.83333	0.0281876	0.11573	7	10.6889	2	17	2.83333	0.18711	0.332976	28
		2	18.3143	6			0.327612		8	8.02132	3			0.374003
		3	19.8262	1			0.0504383		9	8.2978	4			0.482055
		4	9.37256	2			0.213389		10	9.5843	3			0.313012
		5	8.16342	0			0		11	6.80233	1			0.147008
		6	13.378	1			0.0747498		12	8.08629	4			0.494664
MAX_150699_Cdc42-lx_LifeAct_Prox1-Cre_9w_6_GFP-488_aTub-647_Lyve1-Cy3_VEcad-594_zoom1.7_pos3_220603_decon_z20-30_crop1_cell2_outline.tif (RGB)	7	1	14.3562	5	8	1.33333	0.348282	0.105734	7	11.3898	4	21	3.5	0.35119	0.325314	29
		2	12.1769	0			0		8	11.6763	0			0
		3	9.25314	2			0.216143		9	6.51018	4			0.614422
		4	7.91362	0			0		10	14.1724	8			0.564478
		5	14.29	1			0.0699792		11	7.02955	1			0.142257
		6	25.6202	0			0		12	14.3094	4			0.279537
MAX_150699_Cdc42-lx_LifeAct_Prox1-Cre_9w_6_GFP-488_aTub-647_Lyve1-Cy3_VEcad-594_zoom1.8_pos4_220603_decon_z36-46_crop1_outline.tif (RGB).tif	8	1	10.6151	0	7	0.777778	0	0.134571	10	9.66926	1	17	1.88889	0.103421	0.301458	24
		2	8.66386	1			0.115422		11	3.91663	3			0.765965
		3	2.67824	1			0.37338		12	5.69793	3			0.526507
		4	3.75979	1			0.265972		13	3.79102	0			0
		5	8.07736	2			0.247606		14	4.05805	1			0.246424
		6	16.2582	1			0.0615074		15	11.4462	4			0.349462
		7	5.89069	0			0		16	8.02592	2			0.249193
		8	6.79122	1			0.147249		17	12.6627	1			0.0789722
		9	8.80636	0			0		18	5.08673	2			0.39318
MAX_155097_11_Cdc42-lx_LifeAct_Prox1-CreERT2_9w_GFP-488_aTub-647_Lyve1-Cy3_VEcad-594_zoom2_pos1_220629_decon_z43-60_crop1_cell1_outline.tif (RGB).tif_flat.tif	9	1	5.24759	0	1	0.142857	0	0.0241396	8	7.46435	3	7	1	0.40191	0.101621	8
		2	13.9399	0			0		9	21.9966	1			0.0454616
		3	9.28712	0			0		10	6.01925	0			0
		4	15.9937	0			0		11	14.5199	0			0
		5	14.2392	0			0		12	6.56734	1			0.152269
		6	6.68648	0			0		13	17.9036	2			0.11171
		7	5.91796	1			0.168977		14	2.67069	0			0
MAX_155097_11_Cdc42-lx_LifeAct_Prox1-CreERT2_9w_GFP-488_aTub-647_Lyve1-Cy3_VEcad-594_zoom2_pos1_220629_decon_z43-60_crop1_cell2_outline.tif	10	1	7.9808	2	2	0.25	0.250601	0.0313252	9	11.3906	2	9	1.125	0.175584	0.225819	11
		2	6.53402	0			0		10	3.92524	0			0
		3	2.95324	0			0		11	4.68085	2			0.427273
		4	5.32564	0			0		12	2.77732	1			0.360059
		5	5.9061	0			0		13	5.36008	0			0
		6	13.2247	0			0		14	3.35045	0			0
		7	7.13505	0			0		15	3.70639	0			0
		8	13.0873	0			0		16	4.74136	4			0.84364

## Sheet: Fig. 3g
Capillary					Collecting vessel
	tdTom	LYVE1	Lifeact-GFP			Tfp1	VE-cadherin	Lifeact-GFP
Distance_(microns)	Gray_Value	Gray_Value	Gray_Value		Distance_(microns)	Gray_Value	Gray_Value	Gray_Value
0.0000	4266.898	2856.045	3144.366		0.0000	20.377	22.452	112.069
0.0520	4501.843	2882.413	3117.075		0.0422	19.383	30.716	135.763
0.1041	4551.642	2953.942	3238.398		0.0843	17.633	29.501	162.450
0.1561	4403.493	2970.794	3304.524		0.1265	15.758	22.823	200.196
0.2081	4163.680	2854.151	3444.738		0.1686	14.592	21.441	269.592
0.2601	3915.991	2778.597	3437.355		0.2108	15.168	18.649	296.953
0.3122	3733.754	2839.589	3104.748		0.2530	17.816	18.048	253.467
0.3642	3614.810	3022.551	2753.710		0.2951	20.399	20.733	185.307
0.4162	3550.786	3119.119	2663.290		0.3373	21.043	18.444	152.896
0.4683	3536.670	3004.735	2750.234		0.3795	18.700	12.267	137.196
0.5203	3511.226	2943.111	3007.158		0.4216	16.488	9.825	132.854
0.5723	3502.666	2930.151	3450.952		0.4638	15.829	10.910	128.955
0.6243	3562.840	2848.140	3961.477		0.5059	15.287	11.531	117.856
0.6764	3585.490	2840.699	4459.269		0.5481	14.676	14.310	119.011
0.7284	3519.686	2733.548	4648.308		0.5903	14.226	18.298	139.240
0.7804	3436.351	2761.459	4295.500		0.6324	14.751	20.280	146.800
0.8324	3496.792	2925.098	3564.735		0.6746	15.719	18.908	137.524
0.8845	3736.839	2812.022	2959.774		0.7168	15.905	16.037	125.179
0.9365	4025.664	2796.371	2788.794		0.7589	15.861	16.923	119.620
0.9885	4170.069	2926.042	2810.510		0.8011	16.588	20.281	103.761
1.0406	4082.432	3065.153	2921.113		0.8432	17.846	24.223	90.158
1.0926	3925.356	3112.618	3152.983		0.8854	18.843	24.977	95.370
1.1446	3776.829	3087.065	3464.406		0.9276	19.096	21.286	99.377
1.1966	3642.680	3121.206	3461.640		0.9697	19.066	20.253	89.434
1.2487	3546.929	3156.463	3269.209		1.0119	18.921	19.896	83.098
1.3007	3552.196	2965.336	3049.546		1.0541	18.474	20.828	95.278
1.3527	3559.535	2898.066	2796.699		1.0962	18.143	27.031	129.987
1.4048	3600.115	3041.621	2575.672		1.1384	17.435	29.792	149.884
1.4568	3728.472	3269.997	2536.331		1.1805	16.324	21.369	128.048
1.5088	3864.939	3366.593	2789.836		1.2227	14.776	13.647	96.079
1.5608	3943.011	3161.792	3233.566		1.2649	13.121	14.409	72.230
1.6129	3943.680	2813.702	3504.808		1.3070	12.323	22.847	78.484
1.6649	3914.278	2816.731	3350.539		1.3492	13.257	31.780	107.687
1.7169	3952.620	3045.130	3014.460		1.3913	15.573	33.423	107.864
1.7689	4067.046	3290.835	2806.781		1.4335	17.443	30.190	88.227
1.8210	4176.907	3295.227	2610.015		1.4757	18.395	28.874	91.816
1.8730	4189.431	3117.452	2453.320		1.5178	19.273	25.959	107.044
1.9250	4046.811	2978.894	2676.365		1.5600	19.314	22.000	102.618
1.9771	3807.303	3036.257	3405.696		1.6022	18.709	21.150	97.619
2.0291	3610.385	3223.438	4185.721		1.6443	18.542	22.133	92.815
2.0811	3549.271	3268.704	4695.987		1.6865	18.442	18.309	92.964
2.1331	3595.164	3260.585	4601.408		1.7286	18.153	11.936	99.948
2.1852	3655.137	3380.230	4056.654		1.7708	17.037	11.246	107.823
2.2372	3688.655	3384.596	3625.267		1.8130	15.619	14.308	122.283
2.2892	3658.179	3320.715	3383.207		1.8551	15.597	18.128	153.361
2.3413	3584.990	3375.275	3114.837		1.8973	17.169	21.223	158.449
2.3933	3487.414	3267.298	3081.263		1.9395	19.439	24.112	148.540
2.4453	3385.517	3232.463	3371.802		1.9816	21.536	27.975	132.562
2.4973	3292.605	3134.525	3723.721		2.0238	22.100	31.092	125.550
2.5494	3265.612	2866.714	3770.986		2.0659	21.072	30.082	136.407
2.6014	3271.574	2812.415	3499.574		2.1081	20.571	27.158	125.393
2.6534	3269.444	3000.828	3264.664		2.1503	20.422	26.254	84.856
2.7054	3259.992	3185.237	3153.403		2.1924	19.794	26.773	64.177
2.7575	3298.953	3090.919	3050.082		2.2346	19.643	28.283	72.609
2.8095	3411.742	2778.685	2833.943		2.2767	19.418	31.659	82.052
2.8615	3583.868	2641.041	2609.673		2.3189	18.736	31.719	84.290
2.9136	3774.528	2666.554	2494.301		2.3611	18.260	27.752	91.865
2.9656	3919.776	2581.939	2522.854		2.4032	18.466	22.916	109.542
3.0176	4029.268	2409.741	2537.273		2.4454	18.297	19.091	116.895
3.0696	4102.376	2421.548	2572.089		2.4876	17.786	16.047	121.421
3.1217	4239.797	2710.659	2583.211		2.5297	16.769	13.646	126.821
3.1737	4331.917	3009.486	2485.302		2.5719	16.041	12.305	128.314
3.2257	4169.384	2999.867	2291.741		2.6140	16.744	10.798	127.980
3.2778	3712.365	2777.471	2156.709		2.6562	17.768	11.112	119.896
3.3298	3189.700	2658.728	2023.162		2.6984	18.303	13.662	116.195
3.3818	2876.351	2520.626	1949.438		2.7405	18.709	14.823	112.531
3.4338	2834.594	2451.317	1973.811		2.7827	18.680	12.674	95.247
3.4859	2992.801	2591.930	2095.583		2.8249	18.164	10.249	80.652
3.5379	3231.749	2914.349	2150.571		2.8670	17.463	10.046	82.579
3.5899	3464.097	3098.367	2142.917		2.9092	16.065	12.730	89.590
3.6419	3623.928	2991.251	2086.558		2.9513	15.161	16.159	86.291
3.6940	3651.354	2747.820	2003.706		2.9935	16.210	20.302	83.575
3.7460	3576.834	2601.167	1874.051		3.0357	19.353	22.529	89.852
3.7980	3479.994	2646.090	1933.246		3.0778	22.134	20.397	94.153
3.8501	3394.189	2805.240	2193.996		3.1200	22.658	20.196	86.410
3.9021	3315.157	2789.360	2380.208		3.1622	20.811	18.180	92.025
3.9541	3204.755	2693.348	2471.340		3.2043	17.849	15.361	110.935
4.0061	3168.202	2805.822	2545.085		3.2465	15.735	16.198	111.302
4.0582	3211.517	2799.032	2513.924		3.2886	14.751	22.957	91.169
4.1102	3298.131	2587.844	2389.864		3.3308	14.435	29.919	84.558
4.1622	3392.192	2450.486	2337.941		3.3730	14.437	27.826	93.772
4.2143	3383.260	2434.106	2270.873		3.4151	14.838	18.640	92.451
4.2663	3242.446	2551.753	2206.424		3.4573	15.670	14.825	89.681
4.3183	3016.819	2441.170	2245.788		3.4994	16.443	14.812	105.046
4.3703	2795.532	2375.995	2311.585		3.5416	17.192	14.677	129.414
4.4224	2674.532	2410.207	2321.558		3.5838	18.173	15.989	127.691
4.4744	2748.694	2629.814	2342.156		3.6259	19.722	17.110	132.310
4.5264	2953.519	2847.522	2371.689		3.6681	19.824	12.549	155.697
4.5784	3208.442	2997.113	2301.775		3.7103	18.208	8.492	176.339
4.6305	3410.125	2916.926	2416.813		3.7524	16.127	9.744	190.348
4.6825	3492.651	2709.414	2724.195		3.7946	14.985	15.151	204.928
4.7345	3471.813	2649.215	3081.042		3.8367	14.916	23.321	213.146
4.7866	3440.443	2626.049	3175.518		3.8789	15.142	31.373	258.300
4.8386	3435.848	2645.462	2917.221		3.9211	14.776	34.272	392.819
4.8906	3421.453	2665.033	2666.740		3.9632	14.983	29.882	595.179
4.9426	3346.468	2668.077	2605.531		4.0054	15.780	24.004	855.334
4.9947	3264.451	2515.560	2694.338		4.0476	16.763	24.794	1214.225
5.0467	3233.501	2523.905	2875.803		4.0897	19.343	33.133	1708.692
5.0987	3192.452	2719.589	3003.611		4.1319	22.767	47.707	2232.623
5.1508	3129.238	2787.669	2997.058		4.1740	25.656	58.946	2608.593
5.2028	3123.185	2759.400	2867.541		4.2162	26.665	57.806	2759.204
5.2548	3198.799	2697.583	2675.708		4.2584	24.883	54.030	2741.251
5.3068	3356.458	2615.518	2661.390		4.3005	20.862	55.817	2645.027
5.3589	3577.319	2580.543	2833.596		4.3427	18.164	57.343	2572.991
5.4109	3773.304	2607.441	2868.056		4.3848	17.454	52.213	2584.821
5.4629	3853.314	2599.625	2719.496		4.4270	16.910	47.213	2667.803
5.5149	3771.837	2661.908	2756.804		4.4692	15.572	50.424	2739.511
5.5670	3582.695	2628.177	3052.650		4.5113	14.948	62.165	2732.826
5.6190	3383.234	2589.003	3292.757		4.5535	15.840	73.832	2668.161
5.6710	3249.771	2558.778	3397.428		4.5957	17.472	79.256	2601.524
5.7231	3202.451	2484.571	3325.202		4.6378	17.930	77.041	2542.603
5.7751	3181.503	2429.382	3193.777		4.6800	16.915	69.801	2450.321
5.8271	3091.359	2402.387	2987.700		4.7221	15.637	59.367	2283.496
5.8791	3030.594	2291.406	2829.127		4.7643	15.436	47.381	2067.628
5.9312	3071.125	2282.868	2728.740		4.8065	16.521	37.303	1893.047
5.9832	3195.352	2413.877	2739.547		4.8486	18.113	31.185	1827.254
6.0352	3295.447	2598.154	2710.123		4.8908	18.476	33.761	1889.199
6.0873	3316.651	2766.404	2685.200		4.9330	18.906	38.568	2071.704
6.1393	3346.298	2683.255	2746.357		4.9751	20.508	34.648	2380.140
6.1913	3472.803	2667.568	2836.326		5.0173	22.599	31.151	2832.479
6.2433	3653.526	2892.162	2862.973		5.0594	24.261	44.227	3430.449
6.2954	3821.607	3119.750	2983.499		5.1016	24.437	74.250	4085.759
6.3474	3941.493	3351.149	3228.647		5.1438	23.383	113.226	4636.799
6.3994	4014.744	3510.130	3534.275		5.1859	21.266	160.926	4940.719
6.4514	4109.077	3469.186	3707.335		5.2281	18.571	206.719	4990.617
6.5035	4351.844	3580.708	3775.331		5.2703	16.227	240.700	4900.909
6.5555	4709.380	3695.894	3900.309		5.3124	15.248	259.410	4806.534
6.6075	5046.263	3615.782	4333.224		5.3546	15.669	262.818	4770.596
6.6596	5243.942	3476.820	4674.032		5.3967	17.252	251.490	4772.651
6.7116	5262.847	3270.546	4684.962		5.4389	19.160	234.483	4742.831
6.7636	5114.076	3143.403	4362.688		5.4811	21.566	223.677	4604.498
6.8156	4920.291	3081.596	3883.706		5.5232	24.091	225.979	4363.425
6.8677	4811.989	3075.785	3496.585		5.5654	25.862	244.920	4113.177
6.9197	4755.185	2905.714	3276.891		5.6075	26.218	283.691	3971.793
6.9717	4574.132	2643.202	3054.825		5.6497	25.719	341.247	4032.009
7.0238	4135.994	2397.430	2846.608		5.6919	25.207	418.052	4311.021
7.0758	3503.613	2383.506	2694.221		5.7340	25.514	514.203	4763.861
7.1278	2911.685	2505.891	2501.714		5.7762	26.428	645.378	5339.999
7.1798	2493.823	2640.022	2479.421		5.8184	27.530	834.040	6020.418
7.2319	2270.847	2740.730	2505.020		5.8605	28.301	1112.308	6853.261
7.2839	2168.112	2588.512	2454.107		5.9027	28.715	1514.266	7908.514
7.3359	2121.702	2653.355	2490.419		5.9448	29.495	2027.939	9182.756
7.3879	2148.492	2742.873	2496.342		5.9870	31.350	2575.164	10484.523
7.4400	2270.402	2933.868	2485.698		6.0292	34.526	3029.899	11455.452
7.4920	2510.387	3350.161	2675.418		6.0713	37.228	3269.055	11963.481
7.5440	2834.035	3843.220	2956.083		6.1135	38.323	3199.029	12027.285
7.5961	3137.592	4080.950	3132.647		6.1557	38.247	2808.878	11681.462
7.6481	3332.939	4086.141	3224.829		6.1978	37.293	2235.067	10870.175
7.7001	3443.323	4055.136	3281.798		6.2400	35.773	1669.562	9585.358
7.7521	3493.352	4127.726	3380.727		6.2821	33.916	1227.288	8159.009
7.8042	3475.325	4275.954	3555.813		6.3243	31.924	932.295	6818.747
7.8562	3368.832	4514.561	3683.702		6.3665	30.493	775.972	5700.319
7.9082	3241.559	4731.009	3820.588		6.4086	29.919	734.521	4874.376
7.9603	3069.388	4877.855	3925.014		6.4508	29.973	747.116	4311.868
8.0123	2880.646	5150.771	4236.346		6.4929	30.258	783.424	3977.297
8.0643	2723.416	5316.970	4532.068		6.5351	29.587	820.213	3783.197
8.1163	2624.762	5309.239	4415.510		6.5773	28.226	838.408	3682.954
8.1684	2621.993	5421.127	4135.749		6.6194	27.154	834.600	3690.006
8.2204	2694.319	5788.108	3966.296		6.6616	25.996	821.306	3799.267
8.2724	2869.879	5984.909	4037.144		6.7038	24.661	822.388	4008.571
8.3244	3104.165	6056.986	4142.324		6.7459	23.549	824.756	4264.438
8.3765	3302.622	5934.899	4225.235		6.7881	22.679	792.894	4469.369
8.4285	3500.194	5672.430	4444.689		6.8302	22.497	720.196	4527.593
8.4805	3774.941	5662.542	4694.163		6.8724	23.478	618.148	4346.085
8.5326	3964.182	5834.362	4855.904		6.9146	22.650	501.544	3938.811
8.5846	3992.515	6059.464	4798.130		6.9567	19.768	385.233	3418.789
8.6366	3882.921	5908.525	4554.565		6.9989	17.188	283.694	2938.161
8.6886	3738.037	5842.441	4212.559		7.0411	16.977	203.322	2612.718
8.7407	3665.825	5877.305	3923.432		7.0832	17.709	143.116	2446.121
8.7927	3626.969	5728.522	3894.833		7.1254	17.772	98.678	2356.167
8.8447	3527.298	5591.505	4312.862		7.1675	16.931	75.006	2329.540
8.8968	3342.162	5740.306	5156.287		7.2097	15.856	74.190	2361.905
8.9488	3131.904	5835.214	6121.979		7.2519	15.838	88.407	2426.294
9.0008	2954.966	5719.383	7067.906		7.2940	16.781	113.240	2527.453
9.0528	2848.133	5355.795	7733.220		7.3362	18.221	142.486	2655.491
9.1049	2804.104	5250.294	7698.789		7.3784	20.041	157.258	2780.062
9.1569	2786.466	5490.372	7301.008		7.4205	21.703	149.162	2845.302
9.2089	2743.726	5685.720	7335.374		7.4627	22.298	133.480	2826.797
9.2610	2640.111	5798.087	7668.715		7.5048	22.346	120.316	2767.693
9.3130	2451.752	5869.361	7635.839		7.5470	23.207	116.845	2707.812
9.3650	2259.669	5776.115	7189.205		7.5892	25.226	119.556	2651.047
9.4170	2113.648	5846.134	6534.550		7.6313	26.294	121.766	2574.375
9.4691	2065.943	6269.756	5862.669		7.6735	25.547	114.730	2474.390
9.5211	2158.803	6595.879	5156.073		7.7156	23.977	103.378	2364.832
9.5731	2316.797	6577.062	4835.567		7.7578	23.280	97.639	2333.920
9.6251	2517.897	6640.226	4910.806		7.8000	22.400	97.013	2431.752
9.6772	2649.000	6855.532	4992.608		7.8421	21.115	89.102	2595.566
9.7292	2659.830	7098.623	5182.454		7.8843	20.020	72.463	2805.884
9.7812	2574.738	7310.071	5605.368		7.9265	19.310	62.275	3077.728
9.8333	2460.930	7487.034	6126.691		7.9686	19.167	64.655	3340.159
9.8853	2362.880	7648.080	6488.655		8.0108	19.937	78.772	3576.769
9.9373	2301.800	7841.021	6753.249		8.0529	20.730	105.419	3834.910
9.9893	2345.887	7670.592	7005.947		8.0951	21.039	127.231	4127.259
10.0414	2433.056	7206.359	7239.210		8.1373	20.805	135.410	4367.886
10.0934	2516.623	6934.307	7206.222		8.1794	20.867	136.614	4462.399
10.1454	2527.858	7041.170	6799.698		8.2216	21.474	135.626	4415.840
10.1975	2393.487	7079.121	6614.056		8.2638	20.943	126.546	4323.617
10.2495	2229.862	6723.534	6434.756		8.3059	19.027	110.754	4264.858
10.3015	2186.995	6213.013	6246.189		8.3481	17.431	95.780	4267.862
10.3535	2164.979	5788.974	6058.417		8.3902	17.789	101.323	4330.842
10.4056	2046.396	5308.838	5663.720		8.4324	18.795	128.527	4439.031
10.4576	1785.486	4717.465	5026.180		8.4746	19.041	172.974	4579.548
10.5096	1351.514	4187.107	4324.580		8.5167	18.367	215.415	4698.112
10.5616	848.690	3653.645	3689.602		8.5589	17.299	239.056	4717.729
10.6137	495.632	3233.931	3416.055		8.6010	16.022	246.174	4621.567
10.6657	328.048	2918.348	3272.325		8.6432	15.150	246.502	4471.786
10.7177	263.041	2594.984	3371.314		8.6854	15.061	239.692	4335.436
10.7698	226.118	2276.393	3610.917		8.7275	16.892	226.408	4221.056
10.8218	188.466	2037.525	3865.510		8.7697	19.836	205.873	4162.455
10.8738	153.526	1986.185	4092.711		8.8119	22.865	183.007	4184.278
10.9258	146.064	1857.747	4254.352		8.8540	24.191	166.900	4279.301
10.9779	149.336	1656.260	4212.703		8.8962	22.959	157.394	4386.355
11.0299	158.099	1552.572	4078.262		8.9383	20.193	149.203	4486.644
11.0819	176.008	1542.728	3791.437		8.9805	18.436	141.676	4602.603
11.1340	176.132	1395.342	3452.259		9.0227	17.487	135.669	4647.808
11.1860	154.090	1251.892	3329.108		9.0648	16.711	133.964	4517.450
11.2380	118.126	1287.866	3417.189		9.1070	16.591	140.040	4187.777
11.2900	77.659	1312.535	3469.905		9.1492	16.597	139.420	3821.705
11.3421	47.371	1242.222	3415.310		9.1913	16.627	135.878	3631.580
11.3941	31.809	1179.787	3530.688		9.2335	17.261	137.890	3553.171
11.4461	29.176	1197.217	3840.219		9.2756	20.068	145.854	3532.996
11.4981	35.610	1186.621	3828.046		9.3178	23.241	169.395	3594.912
11.5502	35.708	1231.140	3576.598		9.3600	26.069	210.103	3773.579
11.6022	25.620	1208.968	3362.117		9.4021	27.773	267.750	4036.182
11.6542	16.757	1184.395	3198.685		9.4443	28.167	342.656	4300.202
11.7063	12.915	1196.101	3138.220		9.4865	26.496	436.974	4566.027
11.7583	14.408	1095.187	3226.635		9.5286	24.155	540.852	4802.375
11.8103	27.109	1114.564	3399.175		9.5708	22.531	625.865	4928.076
11.8623	41.056	1284.723	3494.704		9.6129	21.810	664.703	4964.544
11.9144	36.943	1296.421	3385.241		9.6551	22.089	671.025	5018.935
11.9664	22.513	1256.010	3003.730		9.6973	23.065	682.043	5263.096
12.0184	19.153	1173.916	2754.983		9.7394	24.827	722.064	5826.440
12.0705	20.783	1049.989	2852.287		9.7816	25.931	809.217	6669.510
12.1225	22.066	1048.655	3117.510		9.8237	26.532	967.690	7640.721
12.1745	27.173	1259.619	3511.115		9.8659	27.961	1229.922	8452.718
12.2265	25.188	1511.169	3873.578		9.9081	30.478	1619.941	8815.723
12.2786	15.895	1509.383	4046.429		9.9502	32.900	2134.749	8711.171
12.3306	9.981	1331.458	3962.490		9.9924	35.208	2661.168	8319.866
12.3826	8.359	1226.850	3862.122		10.0346	37.550	3010.040	7842.067
12.4346	7.847	1180.933	3643.644		10.0767	39.797	2996.171	7321.725
12.4867	12.483	1250.882	3359.211		10.1189	41.143	2582.496	6764.018
12.5387	18.290	1347.837	3216.550		10.1610	40.663	1922.616	6165.328
12.5907	17.611	1263.693	3156.464		10.2032	38.697	1294.050	5548.591
12.6428	16.946	1179.168	3114.188		10.2454	35.909	827.486	4988.343
12.6948	19.823	1333.195	3306.161		10.2875	32.856	528.957	4582.040
12.7468	22.376	1513.172	3555.417		10.3297	29.992	353.457	4375.044
12.7988	21.192	1476.302	3613.117		10.3719	27.327	295.428	4233.206
12.8509	17.175	1424.901	3529.841		10.4140	26.110	363.812	4203.142
12.9029	18.807	1475.389	3411.056		10.4562	26.694	564.266	4296.774
12.9549	37.454	1631.508	3324.542		10.4983	27.330	915.604	4441.934
13.0070	59.139	1716.970	3238.023		10.5405	26.951	1412.422	4614.535
13.0590	48.472	1599.897	3105.842		10.5827	25.586	1930.622	4762.366
13.1110	25.027	1433.210	3020.470		10.6248	24.167	2276.047	4856.759
13.1630	21.286	1493.278	2958.588		10.6670	24.180	2348.600	4781.250
13.2151	41.287	1555.423	2937.020		10.7091	25.051	2139.684	4491.346
13.2671	70.422	1621.001	2842.541		10.7513	25.039	1699.926	4119.727
13.3191	69.404	1682.981	2736.616		10.7935	24.660	1179.125	3822.127
13.3711	40.352	1792.422	2642.812		10.8356	24.319	756.132	3523.079
13.4232	30.576	1823.725	2522.778		10.8778	23.225	450.964	3213.622
13.4752	29.470	1645.451	2509.719		10.9200	22.225	271.453	2921.622
13.5272	22.636	1567.465	2417.683		10.9621	21.306	185.099	2772.370
13.5793	16.888	1639.751	2409.807		11.0043	19.925	152.821	2666.021
13.6313	21.226	1725.135	2533.787		11.0464	19.370	154.233	2587.334
13.6833	29.198	1765.072	2592.601		11.0886	19.337	160.347	2576.191
13.7353	30.222	1776.792	2475.196		11.1308	19.063	155.203	2624.126
13.7874	31.190	1885.947	2229.180		11.1729	19.845	142.311	2743.426
13.8394	38.483	1945.177	2113.545		11.2151	21.536	131.571	2958.132
13.8914	36.022	1975.438	2260.387		11.2573	23.971	123.294	3340.990
13.9435	32.684	1930.601	2460.314		11.2994	25.427	118.386	3779.069
13.9955	35.246	1961.883	2533.408		11.3416	25.502	120.316	4052.865
14.0475	34.169	2170.535	2479.848		11.3837	25.095	128.508	4051.466
14.0995	21.888	2326.022	2470.185		11.4259	23.818	141.911	3788.576
14.1516	13.904	2298.540	2416.056		11.4681	21.975	158.745	3436.678
14.2036	17.087	2251.003	2367.199		11.5102	20.330	171.856	3207.043
14.2556	26.016	2340.724	2407.845		11.5524	19.652	169.557	3201.805
14.3076	35.230	2598.968	2457.171		11.5946	19.941	164.764	3371.154
14.3597	30.765	2954.736	2659.225		11.6367	21.096	163.056	3542.853
14.4117	19.383	3298.680	2984.649		11.6789	22.092	143.821	3565.382
14.4637	13.645	3222.051	3158.474		11.7210	22.068	111.936	3440.089
14.5158	17.734	3242.237	3152.186		11.7632	22.039	81.258	3335.300
14.5678	23.228	3440.418	3287.275		11.8054	22.500	69.034	3459.572
14.6198	32.210	3702.081	3537.227		11.8475	23.553	71.716	3711.896
					11.8897	25.588	80.466	3880.757
					11.9318	27.069	95.717	3839.753
					11.9740	26.174	117.249	3604.203
					12.0162	23.442	139.867	3353.993
					12.0583	21.134	146.714	3203.969
					12.1005	20.449	136.753	3098.519
					12.1427	20.362	146.668	3050.327
					12.1848	19.637	180.755	3039.775
					12.2270	19.120	198.789	3065.500
					12.2691	20.319	190.219	3180.850
					12.3113	23.233	182.287	3362.749
					12.3535	26.950	176.777	3511.309
					12.3956	28.888	161.327	3549.856
					12.4378	28.890	138.323	3444.724
					12.4800	26.847	113.209	3293.182
					12.5221	25.045	94.070	3184.335
					12.5643	24.947	81.971	3132.153
					12.6064	25.219	76.123	3050.607
					12.6486	25.080	82.776	2945.551
					12.6908	25.633	103.543	2901.570
					12.7329	26.203	127.621	2923.000
					12.7751	26.240	144.550	3039.611
					12.8173	26.749	156.877	3283.027
					12.8594	27.370	172.611	3625.650
					12.9016	27.385	184.973	3949.483
					12.9437	26.778	189.407	4150.562
					12.9859	27.440	197.917	4221.685
					13.0281	27.456	213.800	4238.949
					13.0702	26.107	225.087	4300.551
					13.1124	24.050	222.153	4425.188
					13.1545	22.480	210.352	4512.192
					13.1967	22.195	202.606	4456.973
					13.2389	22.370	190.515	4261.645
					13.2810	21.340	167.216	4011.214
					13.3232	19.177	144.257	3772.030
					13.3654	17.970	129.397	3565.225
					13.4075	18.793	118.805	3439.638
					13.4497	21.466	113.328	3414.754
					13.4918	23.902	113.454	3434.979
					13.5340	25.156	121.747	3459.106
					13.5762	25.015	136.564	3463.826
					13.6183	24.510	158.502	3444.749
					13.6605	24.569	180.180	3419.951
					13.7027	25.063	195.793	3432.276
					13.7448	26.140	194.330	3523.069
					13.7870	27.589	175.637	3669.625
					13.8291	28.434	158.655	3835.201
					13.8713	29.868	166.922	4030.479
					13.9135	31.499	208.967	4294.454
					13.9556	32.964	275.811	4463.386
					13.9978	33.823	362.558	4353.522
					14.0399	32.843	466.103	4060.571
					14.0821	29.891	603.840	3832.436
					14.1243	26.159	798.266	3832.394
					14.1664	23.145	1031.315	4103.258
					14.2086	22.793	1291.339	4664.492
					14.2508	24.478	1583.906	5440.085
					14.2929	27.480	1887.073	6353.469
					14.3351	30.914	2195.274	7351.591
					14.3772	32.694	2499.152	8248.017
					14.4194	32.918	2732.362	8686.516
					14.4616	33.055	2796.633	8419.980
					14.5037	32.782	2634.540	7651.624
					14.5459	32.352	2258.428	6713.805
					14.5881	32.397	1772.015	5809.810
					14.6302	32.332	1353.843	4978.922
					14.6724	32.479	1063.648	4240.565
					14.7145	31.701	903.690	3671.704
					14.7567	30.329	842.081	3456.428
					14.7989	29.548	843.101	3688.014
					14.8410	30.082	871.112	4298.938
					14.8832	30.949	908.341	5167.471
					14.9254	31.188	951.821	5935.225
					14.9675	32.278	1020.967	6351.493
					15.0097	34.996	1144.166	6512.228
					15.0518	37.007	1354.272	6662.156
					15.0940	37.344	1672.682	6680.323
					15.1362	35.816	2050.171	6578.000
					15.1783	33.362	2403.579	6580.029
					15.2205	33.096	2661.301	6777.449
					15.2626	37.149	2786.300	7022.762
					15.3048	43.918	2756.488	7105.328
					15.3470	47.949	2627.810	6928.496
					15.3891	47.348	2433.900	6511.199
					15.4313	42.227	2190.124	6012.118
					15.4735	34.928	1938.056	5510.188
					15.5156	27.920	1695.022	4958.774
					15.5578	22.583	1464.440	4397.107
					15.5999	19.968	1251.379	3910.816
					15.6421	18.987	1063.036	3551.493
					15.6843	18.334	905.613	3372.865
					15.7264	18.529	781.174	3370.232
					15.7686	19.468	694.792	3422.773
					15.8108	20.193	639.101	3485.614
					15.8529	20.420	591.957	3632.704
					15.8951	20.938	538.514	3798.202
					15.9372	20.701	477.876	3905.091
					15.9794	19.511	418.192	3923.306
					16.0216	18.626	369.310	3810.040
					16.0637	18.478	333.109	3549.856
					16.1059	18.828	300.311	3223.961
					16.1480	19.889	266.919	2930.151
					16.1902	22.718	230.321	2720.572
					16.2324	27.246	195.564	2619.365
					16.2745	30.726	175.495	2617.280
					16.3167	31.612	165.998	2730.800
					16.3589	29.452	163.935	2969.602
					16.4010	26.449	176.483	3253.729
					16.4432	23.214	215.129	3456.447
					16.4853	20.269	275.248	3433.506
					16.5275	18.546	321.847	3204.558
					16.5697	17.503	330.580	2910.401
					16.6118	18.303	327.231	2734.864
					16.6540	19.844	340.502	2799.737
					16.6962	21.590	364.289	3011.178
					16.7383	23.126	384.298	3169.365
					16.7805	23.542	396.116	3223.348
					16.8226	22.633	397.039	3271.577
					16.8648	21.148	382.755	3449.928
					16.9070	20.607	356.202	3741.960
					16.9491	19.925	332.732	4034.198
					16.9913	19.067	326.159	4264.620
					17.0335	18.591	335.800	4404.618
					17.0756	17.783	336.980	4386.925
					17.1178	16.235	304.539	4188.695
					17.1599	16.563	245.663	3839.121
					17.2021	18.190	190.157	3471.965
					17.2443	19.901	158.181	3256.529
					17.2864	20.894	155.722	3203.250
					17.3286	21.279	180.308	3272.781
					17.3707	20.504	228.724	3429.480
					17.4129	18.975	298.742	3621.626
					17.4551	17.248	359.899	3805.125
					17.4972	16.376	383.136	3901.206
					17.5394	16.093	383.858	3900.230
					17.5816	17.197	382.740	3843.313
					17.6237	19.597	377.253	3777.005
					17.6659	22.290	363.682	3742.243
					17.7080	23.705	341.077	3714.891
					17.7502	24.480	310.852	3726.275
					17.7924	24.847	279.874	3766.445
					17.8345	24.394	257.070	3825.871
					17.8767	22.615	247.213	3862.191
					17.9189	19.964	246.599	3863.030
					17.9610	18.201	246.026	3790.880
					18.0032	18.606	250.659	3628.513
					18.0453	19.741	270.752	3416.269
					18.0875	20.172	328.996	3227.472
					18.1297	20.000	435.134	3099.425
					18.1718	19.497	549.984	3139.929
					18.2140	18.594	622.375	3324.052
					18.2561	18.017	624.834	3513.717
					18.2983	18.761	563.680	3669.871
					18.3405	21.129	484.013	3809.687
					18.3826	22.858	440.319	3991.441
					18.4248	22.799	477.461	4217.305
					18.4670	21.474	611.420	4403.273
					18.5091	20.140	815.925	4515.137
					18.5513	18.622	1044.387	4588.758
					18.5934	17.640	1233.708	4597.102
					18.6356	17.721	1337.641	4522.942
					18.6778	18.368	1341.518	4312.459
					18.7199	18.961	1255.047	3990.688
					18.7621	19.141	1125.791	3679.100
					18.8043	18.336	1031.045	3445.492
					18.8464	16.830	1004.712	3263.218
					18.8886	15.606	1057.764	3125.456
					18.9307	15.445	1184.747	3079.706
					18.9729	15.451	1347.539	3104.050
					19.0151	15.341	1474.801	3181.690
					19.0572	15.419	1497.005	3309.619
					19.0994	15.749	1405.811	3516.876
					19.1416	16.033	1226.273	3697.724
					19.1837	16.430	1014.847	3756.710
					19.2259	18.705	842.118	3730.003
					19.2680	23.178	750.975	3774.125
					19.3102	29.687	760.724	4094.299
					19.3524	38.341	866.156	4741.586
					19.3945	52.904	1050.968	5787.792
					19.4367	81.600	1310.040	7114.451
					19.4788	134.005	1656.845	8243.062
					19.5210	216.760	2093.581	8748.477
					19.5632	335.846	2610.687	8618.623
					19.6053	493.738	3184.206	8167.798
					19.6475	687.130	3758.023	7816.514
					19.6897	906.179	4251.811	7790.756
					19.7318	1131.319	4629.985	7980.744
					19.7740	1346.338	4884.854	8317.440
					19.8161	1538.229	4985.261	8716.201
					19.8583	1695.155	4910.523	9025.229
					19.9005	1807.496	4656.916	9037.050
					19.9426	1868.247	4190.751	8561.372
					19.9848	1878.584	3496.431	7643.007
					20.0270	1845.576	2663.683	6639.910
					20.0691	1782.813	1862.137	5840.603
					20.1113	1704.865	1176.107	5290.432
					20.1534	1623.608	647.347	4865.656
					20.1956	1546.621	314.033	4477.125
					20.2378	1476.781	156.720	4098.730
					20.2799	1413.263	92.457	3775.683
					20.3221	1352.166	67.984	3596.295
					20.3642	1292.100	61.899	3548.896
					20.4064	1233.408	59.331	3500.833
					20.4486	1181.742	61.697	3345.448
					20.4907	1146.365	76.752	3019.414
					20.5329	1136.226	98.950	2626.073
					20.5751	1155.712	118.866	2280.607
					20.6172	1201.367	132.553	2109.248
					20.6594	1262.302	145.398	2137.668
					20.7015	1325.770	165.707	2309.703
					20.7437	1384.125	200.353	2588.656
					20.7859	1438.928	235.688	2872.600
					20.8280	1498.751	255.320	3084.463
					20.8702	1571.236	257.392	3170.016
					20.9124	1658.930	245.431	3163.796
					20.9545	1757.201	213.379	3143.407
					20.9967	1857.177	181.477	3167.091
					21.0388	1949.463	174.728	3291.339
					21.0810	2025.828	195.551	3509.750
					21.1232	2084.113	213.179	3767.642
					21.1653	2127.448	210.424	4063.151
					21.2075	2161.944	195.705	4386.892
					21.2497	2193.623	196.302	4662.417
					21.2918	2224.640	226.555	4830.311
					21.3340	2253.722	281.687	4846.342
					21.3761	2274.652	345.285	4750.346
					21.4183	2279.014	397.688	4629.022
					21.4605	2256.365	422.648	4561.899
					21.5026	2197.088	404.637	4429.476
					21.5448	2095.036	361.435	4164.516
					21.5869	1957.137	315.610	3855.255
					21.6291	1801.008	273.180	3630.195
					21.6713	1651.945	244.074	3532.355
					21.7134	1534.094	233.161	3529.650
					21.7556	1458.477	235.984	3522.738
					21.7978	1424.758	238.067	3435.247
					21.8399	1421.789	229.179	3266.669
					21.8821	1436.206	206.563	3066.504
					21.9242	1460.355	179.709	2932.769
					21.9664	1492.492	169.165	2987.210
					22.0086	1535.932	169.903	3236.238
					22.0507	1593.607	172.433	3539.692
					22.0929	1661.535	173.656	3741.809
					22.1351	1731.127	176.154	3817.914
					22.1772	1787.164	194.515	3810.845
					22.2194	1815.548	238.527	3809.840
					22.2615	1808.519	302.235	3793.848
					22.3037	1769.231	370.625	3770.465
					22.3459	1710.039	422.658	3834.789
					22.3880	1644.365	447.320	3863.522
					22.4302	1584.168	445.209	3796.265
					22.4723	1533.061	429.346	3716.486
					22.5145	1493.863	426.888	3632.711
					22.5567	1467.024	438.781	3599.645
					22.5988	1452.397	454.047	3616.529
					22.6410	1448.179	453.792	3632.791
					22.6832	1450.393	429.266	3640.647
					22.7253	1454.920	389.340	3598.296
					22.7675	1458.296	352.414	3418.970
					22.8096	1456.314	314.545	3179.169
					22.8518	1444.855	270.341	3012.631
					22.8940	1418.998	221.627	3073.618
					22.9361	1378.182	182.076	3380.582
					22.9783	1326.386	156.557	3825.663
					23.0205	1272.012	147.038	4125.131
					23.0626	1223.638	154.233	4112.425
					23.1048	1185.954	168.355	3893.934
					23.1469	1161.419	173.297	3568.544
					23.1891	1149.417	159.268	3218.024
					23.2313	1147.724	139.208	2873.495
					23.2734	1152.709	132.641	2593.703
					23.3156	1160.125	151.533	2484.224
					23.3578	1164.054	196.086	2564.446
					23.3999	1158.675	264.196	2745.443
					23.4421	1140.834	358.541	2960.694
					23.4842	1111.994	460.040	3237.934
					23.5264	1077.793	536.208	3547.026
					23.5686	1046.339	582.461	3822.274
					23.6107	1024.766	617.397	3941.354
					23.6529	1018.284	650.367	3929.357
					23.6950	1031.326	650.990	3819.513
					23.7372	1065.955	616.686	3576.838
					23.7794	1124.078	558.110	3333.452
					23.8215	1204.982	509.846	3220.443
					23.8637	1308.228	498.664	3298.828
					23.9059	1429.334	516.994	3397.017
					23.9480	1558.669	527.323	3421.082
					23.9902	1683.575	491.489	3364.415
					24.0323	1789.450	427.030	3303.744
					24.0745	1864.560	386.304	3310.490
					24.1167	1903.945	420.739	3280.359
					24.1588	1908.597	574.312	3217.488
					24.2010	1883.816	888.380	3254.147
					24.2432	1837.388	1322.955	3416.698
					24.2853	1780.896	1787.824	3704.929
					24.3275	1725.930	2145.941	4155.074
					24.3696	1683.420	2284.523	4735.446
					24.4118	1659.207	2203.700	5421.452
					24.4540	1651.031	1993.988	6186.450
					24.4961	1649.294	1739.956	6905.984
					24.5383	1638.283	1497.231	7393.125
					24.5805	1602.678	1308.898	7476.013
					24.6226	1534.187	1233.735	7233.650
					24.6648	1432.634	1278.714	6922.647
					24.7069	1305.515	1409.768	6734.734
					24.7491	1162.305	1609.708	6647.160
					24.7913	1010.264	1804.345	6586.053
					24.8334	856.283	1880.884	6509.301
					24.8756	706.237	1739.210	6375.528
					24.9177	565.594	1386.135	6162.124
					24.9599	438.214	936.585	5879.362
					25.0021	327.158	551.619	5517.859
					25.0442	232.758	306.252	5061.081
					25.0864	156.899	184.864	4496.103
					25.1286	102.546	141.575	3822.639
					25.1707	66.871	131.141	3120.261
					25.2129	45.507	124.081	2544.606
					25.2550	33.825	112.466	2188.906
					25.2972	26.998	96.984	2063.644
					25.3394	23.039	82.567	2133.956
					25.3815	20.396	71.791	2362.043
					25.4237	17.841	64.585	2706.473
					25.4659	15.710	59.281	3085.122
					25.5080	14.806	53.281	3385.067
					25.5502	15.170	41.716	3532.727
					25.5923	16.453	32.707	3535.271
					25.6345	18.092	32.647	3411.680
					25.6767	19.509	43.871	3207.611
					25.7188	19.716	64.785	3021.872
					25.7610	18.683	94.029	2965.006
					25.8031	17.402	125.731	3034.325
					25.8453	16.705	144.910	3219.900
					25.8875	16.484	148.960	3441.863
					25.9296	16.338	144.983	3561.061
					25.9718	16.387	141.977	3479.365
					26.0140	17.263	142.918	3231.677
					26.0561	18.426	145.528	2926.181
					26.0983	18.801	148.496	2617.997
					26.1404	18.219	146.157	2345.744
					26.1826	17.393	135.928	2137.528
					26.2248	17.242	132.256	2061.192
					26.2669	17.569	154.251	2163.151
					26.3091	18.003	204.664	2386.626
					26.3513	17.919	287.589	2670.147
					26.3934	17.491	390.864	2947.919
					26.4356	17.160	467.414	3174.688
					26.4777	16.419	475.168	3330.167
					26.5199	15.806	414.597	3387.056
					26.5621	16.322	334.980	3309.670
					26.6042	17.750	274.461	3117.888
					26.6464	17.880	236.540	2940.884
					26.6885	16.281	219.900	2910.812
					26.7307	14.998	229.503	3093.422
					26.7729	15.362	269.580	3499.059
					26.8150	16.176	343.377	4065.205
					26.8572	17.156	448.636	4677.262
					26.8994	20.126	592.044	5166.119
					26.9415	23.723	773.647	5458.519
					26.9837	25.701	977.235	5636.767
					27.0258	25.858	1163.279	5785.609
					27.0680	25.252	1283.135	5891.697
					27.1102	24.152	1309.267	5913.095
					27.1523	22.849	1245.477	5894.050
					27.1945	23.093	1121.797	5957.351
					27.2367	24.275	981.025	6224.260
					27.2788	25.231	860.728	6762.466
					27.3210	25.857	770.054	7580.438
					27.3631	26.347	698.602	8476.472
					27.4053	27.083	630.028	9090.675
					27.4475	27.111	551.996	9076.105
					27.4896	26.328	466.197	8349.701
					27.5318	25.244	391.625	7127.617
					27.5740	23.516	336.340	5774.267
					27.6161	21.033	297.912	4586.000
					27.6583	18.443	266.736	3661.991
					27.7004	16.889	233.045	2983.988
					27.7426	17.071	199.750	2523.024
					27.7848	19.253	169.773	2294.694
					27.8269	21.116	143.482	2262.560
					27.8691	21.191	119.939	2353.392
					27.9112	20.601	97.503	2476.441
					27.9534	20.872	77.166	2547.664
					27.9956	21.114	57.048	2508.725
					28.0377	19.181	45.784	2349.568
					28.0799	16.300	45.941	2126.013
					28.1221	15.248	52.317	1923.291
					28.1642	16.414	59.011	1748.464
					28.2064	18.714	60.960	1569.305
					28.2485	21.881	58.472	1384.155
					28.2907	24.382	53.833	1227.886
					28.3329	24.407	49.806	1092.809
					28.3750	23.064	40.828	978.971
					28.4172	22.956	33.225	864.531
					28.4594	23.650	31.034	764.143
					28.5015	24.278	28.301	694.080
					28.5437	24.111	25.099	629.146
					28.5858	23.756	24.969	552.153
					28.6280	23.761	26.240	478.965
					28.6702	25.207	30.393	431.099
					28.7123	26.178	36.642	401.752
					28.7545	25.551	44.895	394.971
					28.7966	23.762	50.529	375.527
					28.8388	21.194	44.372	335.239
					28.8810	19.681	34.704	296.298
					28.9231	20.402	37.017	282.514
					28.9653	22.962	50.152	287.001
					29.0075	25.592	54.826	278.778
					29.0496	25.957	47.101	276.430
					29.0918	24.017	37.747	281.587
					29.1339	21.811	30.148	275.004
					29.1761	22.000	26.278	242.212
					29.2183	24.173	29.766	201.126
					29.2604	26.915	35.611	194.884
					29.3026	29.744	35.963	197.503
					29.3448	32.384	31.101	193.327
					29.3869	32.318	25.261	202.948
					29.4291	28.764	24.549	216.438
					29.4712	23.676	27.972	230.328
					29.5134	19.360	30.873	223.153
					29.5556	16.862	32.696	199.900
					29.5977	16.607	33.624	183.901
					29.6399	18.165	39.260	201.969
					29.6821	19.719	41.827	222.764
					29.7242	19.873	34.230	226.668
					29.7664	19.846	26.156	212.528
					29.8085	20.916	25.620	199.682
					29.8507	21.634	31.121	190.494
					29.8929	21.958	35.405	191.047
					29.9350	21.408	35.862	182.032
					29.9772	20.366	33.216	180.585
					30.0193	19.163	28.663	199.330
					30.0615	18.966	21.131	218.359
					30.1037	20.282	20.629	223.550
					30.1458	21.637	30.050	221.959
					30.1880	21.669	33.157	214.891
					30.2302	20.508	22.696	183.126
					30.2723	19.100	13.487	136.542
					30.3145	18.018	12.936	110.625
					30.3566	18.392	17.794	99.578
					30.3988	20.212	23.729	101.015
					30.4410	23.932	26.171	107.866
					30.4831	28.970	27.367	98.972
					30.5253	35.648	31.137	82.481
					30.5675	40.237	36.463	79.158
					30.6096	38.555	37.650	76.234
					30.6518	32.185	30.257	65.526
					30.6939	26.248	19.399	59.817
					30.7361	24.510	16.165	57.637
					30.7783	25.726	18.106	59.308
					30.8204	28.727	20.720	60.021
					30.8626	31.474	22.405	54.640
					30.9048	32.307	18.659	57.038
					30.9469	30.998	16.250	58.509
					30.9891	28.557	16.091	61.586
					31.0312	25.408	12.180	69.256
					31.0734	22.512	7.900	83.696
					31.1156	20.942	4.867	130.197
					31.1577	21.802	4.024	160.343
					31.1999	23.548	6.220	152.184
					31.2420	23.594	8.845	121.737
					31.2842	21.908	9.836	121.536
					31.3264	21.675	11.859	129.357
					31.3685	23.470	12.519	117.383
					31.4107	24.552	10.378	119.669
					31.4529	23.364	11.150	105.921
					31.4950	20.484	11.976	81.341
					31.5372	17.555	10.749	72.412
					31.5793	16.456	11.902	61.021
					31.6215	16.400	13.192	51.049
					31.6637	16.834	16.515	55.363
					31.7058	17.831	24.395	70.105
					31.7480	19.630	24.503	94.306
					31.7902	22.839	16.638	106.706
					31.8323	25.461	12.705	97.664
					31.8745	24.558	15.998	71.450
					31.9166	21.120	15.175	61.165
					31.9588	17.102	10.912	60.974
					32.0010	14.689	11.630	54.873

## Sheet: statistics 
3c
