# Supplementary material for: Dynamic cytoskeletal regulation of cell shape supports resilience of lymphatic endothelium
Source: Nature. 2025 Mar 19;641(8062):465–75. doi: 10.1038/s41586-025-08724-6 (PMC12058511; doi:10.1038/s41586-025-08724-6)
Supplement: Supplementary file 16 — Source Data Fig. 4 [file 41586_2025_8724_MOESM16_ESM.xlsx]

## Sheet: Fig. 4c, d
Fig 4c																		Fig 4d
Image	cell ID	lobes convex	lenght lobes convex	MT per lobe convex	MT total convex	average MT per lobe convex	MT per um convex	average MT per um convex	lobes concave	lenght lobes concave	MT per lobe concave	MT total concave	average MT per lobe concave	MT per um concave	average MT per um concave	MT total per cell		Control
12 weeks control:																			concave	convex	total	% concave	% convex	cell ID
MAX_139218_lx-+_cre+_GFP-488_Lyve1-Cy3_VEcad-594_Tub-647_zoom3_pos3_211005_decon_z1-26	3	1	23.5346	0	8	1.14286	0	0.142757	8	6.49631	4	12	1.71429	0.615734	0.236492	20		9 wk	17	11	28	60.7143	39.2857	6
		2	5.09503	3			0.588809		9	6.75905	2			0.2959					21	8	29	72.4138	27.5862	7
		3	19.1352	2			0.104519		10	9.88808	4			0.404527					17	7	24	70.8333	29.1667	8
		4	6.66898	0			0		11	7.38762	0			0					7	1	8	87.5	12.5	9
		5	16.4	2			0.121951		12	7.45232	1			0.134186					9	2	11	81.8182	18.1818	10
		6	8.44966	0			0		13	4.87578	1			0.205095
		7	5.4342	1			0.18402		14	3.58807	0			0				12 wk	12	8	20	60	40	3
MAX_139218_lx-+_cre+_GFP-488_Lyve1-Cy3_VEcad-594_Tub-647_zoom1.6_pos1_211005_decon_z21-29.tif_crop1.tif (RGB)_cell1	4	1	15.4207	1	4	0.666667	0.0648479	0.0511384	6	12.8415	6	20	3.33333	0.467233	0.448838	24			20	4	24	83.3333	16.6667	4
		2	5.77223	0			0		7	7.42781	2			0.269258					15	5	20	75	25	5
		3	18.3055	0			0		8	6.74762	2			0.296401					8	4	12	66.6667	33.3333	16
		4	17.9872	2			0.11119		9	5.65569	3			0.530439					30	6	36	83.3333	16.6667	24
		5	7.64572	1			0.130792		10	7.87549	4			0.507905
		12	7.18311	0			0		11	4.82479	3			0.621789
MAX_139218_lx-+_cre+_GFP-488_Lyve1-Cy3_VEcad-594_Tub-647_zoom1.6_pos1_211005_decon_z21-29.tif_crop1.tif (RGB)_cell2	5	1	7.94053	1	5	1	0.125936	0.0925035	6	4.89672	4	15	3.75	0.816873	0.549552	20
		2	5.54038	1			0.180493		7	9.44895	9			0.952487
		3	7.41248	0			0		8	3.21701	1			0.310848				Mutant
		4	22.7876	1			0.0438835		9	8.47446	1			0.118002					concave	convex	total	% concave	% convex	cell ID
		5	17.8246	2			0.112205											9 wk	16	19	35	45.7143	54.2857	11
MAX_149245_9_Cdc42-lx_LifeAct_Prox1-CreERT2_12w_GFP-488_aTub-647_Lyve1-Cy3_VEcad-594_zoom2.5_pos1_220630_decon_z50-83_crop1_outline.tif (RGB).tif	16	1	10.8215	0	4	0.8	0	0.0476506	6	15.3131	4	8	1.6	0.261215	0.142661	12			11	16	27	40.7407	59.2593	12
		2	8.04237	0			0		7	14.107	2			0.141774					15	12	27	55.5556	44.4444	13
		3	21.5095	2			0.092982		8	4.18911	0			0					19	20	39	48.7179	51.2821	14
		4	12.9311	1			0.0773327		9	6.445	2			0.310318					19	7	26	73.0769	26.9231	15
		5	14.7193	1			0.0679381		10	8.21043	0			0
MAX_152306_2_Cdc42-lx_LifeAct-GFP_Prox1-CreERT2_12w_Lyve1-Cy3_VEcad-594_aTub-647_zoom2.5_pos1_220921_decon_z21-24_outline_flat.tif	24	1	6.89106	1	6	1	0.145116	0.0952768	7	6.54207	1	30	5	0.152857	0.632778	36		12 wk	18	16	34	52.9412	47.0588	17
		2	11.2293	2			0.178106		8	12.0446	6			0.498149					26	27	53	49.0566	50.9434	18
		3	10.1761	1			0.0982695		9	4.83371	4			0.827522					17	15	32	53.125	46.875	19
		4	20.4468	0			0		10	9.66586	6			0.620741					36	25	61	59.0164	40.9836	20
		5	13.3183	2			0.15017		11	6.91787	5			0.722766					16	19	35	45.7143	54.2857	21
		6	11.2081	0			0		12	8.20823	8			0.974632					8	14	22	36.3636	63.6364	22
																			18	26	44	40.9091	59.0909	23
9 weeks control:
MAX_150699_Cdc42-lx_LifeAct_Prox1-Cre_9w_6_GFP-488_aTub-647_Lyve1-Cy3_VEcad-594_zoom1.7_pos3_220603_decon_z20-30_crop1_cell1_outline-1.tif	6	1	35.4766	1	11	1.83333	0.0281876	0.11573	7	10.6889	2	17	2.83333	0.18711	0.332976	28
		2	18.3143	6			0.327612		8	8.02132	3			0.374003
		3	19.8262	1			0.0504383		9	8.2978	4			0.482055
		4	9.37256	2			0.213389		10	9.5843	3			0.313012
		5	8.16342	0			0		11	6.80233	1			0.147008
		6	13.378	1			0.0747498		12	8.08629	4			0.494664
MAX_150699_Cdc42-lx_LifeAct_Prox1-Cre_9w_6_GFP-488_aTub-647_Lyve1-Cy3_VEcad-594_zoom1.7_pos3_220603_decon_z20-30_crop1_cell2_outline.tif (RGB)	7	1	14.3562	5	8	1.33333	0.348282	0.105734	7	11.3898	4	21	3.5	0.35119	0.325314	29
		2	12.1769	0			0		8	11.6763	0			0
		3	9.25314	2			0.216143		9	6.51018	4			0.614422
		4	7.91362	0			0		10	14.1724	8			0.564478
		5	14.29	1			0.0699792		11	7.02955	1			0.142257
		6	25.6202	0			0		12	14.3094	4			0.279537
MAX_150699_Cdc42-lx_LifeAct_Prox1-Cre_9w_6_GFP-488_aTub-647_Lyve1-Cy3_VEcad-594_zoom1.8_pos4_220603_decon_z36-46_crop1_outline.tif (RGB).tif	8	1	10.6151	0	7	0.777778	0	0.134571	10	9.66926	1	17	1.88889	0.103421	0.301458	24
		2	8.66386	1			0.115422		11	3.91663	3			0.765965
		3	2.67824	1			0.37338		12	5.69793	3			0.526507
		4	3.75979	1			0.265972		13	3.79102	0			0
		5	8.07736	2			0.247606		14	4.05805	1			0.246424
		6	16.2582	1			0.0615074		15	11.4462	4			0.349462
		7	5.89069	0			0		16	8.02592	2			0.249193
		8	6.79122	1			0.147249		17	12.6627	1			0.0789722
		9	8.80636	0			0		18	5.08673	2			0.39318
MAX_155097_11_Cdc42-lx_LifeAct_Prox1-CreERT2_9w_GFP-488_aTub-647_Lyve1-Cy3_VEcad-594_zoom2_pos1_220629_decon_z43-60_crop1_cell1_outline.tif (RGB).tif_flat.tif	9	1	5.24759	0	1	0.142857	0	0.0241396	8	7.46435	3	7	1	0.40191	0.101621	8
		2	13.9399	0			0		9	21.9966	1			0.0454616
		3	9.28712	0			0		10	6.01925	0			0
		4	15.9937	0			0		11	14.5199	0			0
		5	14.2392	0			0		12	6.56734	1			0.152269
		6	6.68648	0			0		13	17.9036	2			0.11171
		7	5.91796	1			0.168977		14	2.67069	0			0
MAX_155097_11_Cdc42-lx_LifeAct_Prox1-CreERT2_9w_GFP-488_aTub-647_Lyve1-Cy3_VEcad-594_zoom2_pos1_220629_decon_z43-60_crop1_cell2_outline.tif	10	1	7.9808	2	2	0.25	0.250601	0.0313252	9	11.3906	2	9	1.125	0.175584	0.225819	11
		2	6.53402	0			0		10	3.92524	0			0
		3	2.95324	0			0		11	4.68085	2			0.427273
		4	5.32564	0			0		12	2.77732	1			0.360059
		5	5.9061	0			0		13	5.36008	0			0
		6	13.2247	0			0		14	3.35045	0			0
		7	7.13505	0			0		15	3.70639	0			0
		8	13.0873	0			0		16	4.74136	4			0.84364
9 weeks mutant:
MAX_150703_Cdc42-lx_LifeAct_Prox1-Cre_9w_5_GFP-488_aTub-647_Lyve1-Cy3_VEcad-594_zoom1.6_pos1_220427_decon_z6-20_crop1_outline.tif	11	1	4.30601	1	19	3.16667	0.232234	0.355764	7	7.49857	3	16	2.66667	0.400076	0.527094	35
		2	6.89586	1			0.145015		8	4.03538	1			0.247808
		3	4.34489	2			0.460311		9	2.84712	2			0.702464
		4	8.24632	0			0		10	4.99463	4			0.80086
		5	21.6462	11			0.508173		11	6.99874	2			0.285766
		6	5.07066	4			0.788852		12	5.51278	4			0.725587
MAX_150703_Cdc42-lx_LifeAct_Prox1-Cre_9w_5_GFP-488_aTub-647_Lyve1-Cy3_VEcad-594_zoom1.6_pos2_220427_decon_z9-21_crop1_outline.tif (RGB).tif_flat.tif	12	1	21.9649	2	16	3.2	0.0910545	0.179206	6	7.8365	0	11	2.2	0	0.196788	27
		2	12.5805	4			0.317953		7	10.1478	4			0.394174
		3	59.0741	4			0.0677115		8	11.7273	4			0.341083
		4	14.0179	2			0.142675		9	9.32093	0			0
		5	14.4594	4			0.276638		10	12.0634	3			0.248685
MAX_155096_10_Cdc42-lx_LifeAct_Prox1-CreERT2_9w_GFP-488_aTub-647_Lyve1-Cy3_VEcad-594_zoom2_pos1_220629_decon_z35-45_crop1_outline.tif (RGB).tif_flat.tif	13	1	20.9761	3	12	1.5	0.14302	0.195665	9	6.48413	1	15	1.875	0.154223	0.241938	27
		2	6.65389	1			0.150288		10	10.4338	2			0.191684
		3	6.07895	3			0.493506		11	3.25187	0			0
		4	6.38184	1			0.156695		12	8.1557	4			0.490455
		5	9.23654	1			0.108266		13	5.96595	4			0.670472
		6	11.7751	2			0.169851		14	9.33114	4			0.428672
		7	2.90959	1			0.343691		15	8.66676	0			0
		8	2.28604	0			0		16	2.39963	0			0
MAX_155096_10_Cdc42-lx_LifeAct_Prox1-CreERT2_9w_GFP-488_aTub-647_Lyve1-Cy3_VEcad-594_zoom2.3_pos4_220701_decon_z20-47_crop1_outline.tif (RGB)	14	1	9.90398	4	20	2.85714	0.403878	0.289023	8	6.48997	3	19	2.71429	0.462252	0.280628	39
		2	15.4752	6			0.387718		9	6.35228	2			0.314848
		3	8.86141	4			0.451395		10	22.116	7			0.316513
		4	6.88596	1			0.145223		11	5.76041	2			0.347198
		5	6.59471	1			0.151637		12	6.68446	1			0.149601
		6	6.55643	2			0.305044		13	10.8767	2			0.183878
		7	11.2194	2			0.178263		14	10.5204	2			0.190107
MAX_155096_10_Cdc42-lx_LifeAct_Prox1-CreERT2_9w_GFP-488_aTub-647_Lyve1-Cy3_VEcad-594_zoom2.3_pos4_220701_decon_z20-47_crop2_outline.tif	15	1	9.44283	0	7	1	0	0.0914937	8	5.24667	2	19	2.71429	0.381194	0.316194	26
		2	7.49603	2			0.266808		9	12.0152	1			0.0832282
		3	16.9966	0			0		10	4.6994	1			0.212793
		4	5.01839	1			0.199267		11	2.92992	1			0.341306
		5	13.9392	0			0		12	4.71491	1			0.212093
		6	14.901	0			0		13	7.23472	3			0.414667
		7	22.9383	4			0.174381		14	17.6034	10			0.568073
12 weeks mutant:
MAX_150147_3_Cdc42-lx_LifeAct_Prox1-CreERT2_12w_GFP-488_aTub-647_Lyve1-Cy3_VEcad-594_zoom1.5_pos5_220616_decon_z36-46_crop1_outline.tif	17	1	18.2465	4	16	1.6	0.21922	0.218629	11	7.46019	2	18	1.8	0.26809	0.214829	34
		2	4.89149	2			0.408873		12	8.09201	2			0.247157
		3	7.65229	0			0		13	5.71869	1			0.174865
		4	3.749	4			1.06695		14	4.07282	0			0
		5	10.9318	0			0		15	10.6797	2			0.187272
		6	7.7635	1			0.128808		16	6.09965	0			0
		7	2.9625	0			0		17	4.68636	1			0.213385
		8	3.82028	0			0		18	4.53165	0			0
		9	13.2305	4			0.302333		19	8.61363	6			0.69657
		10	16.638	1			0.0601036		20	11.0817	4			0.360955
MAX_152301_1_Cdc42-lx_LifeAct_Prox1-CreERT2_12w_GFP-488_aTub-647_Lyve1-Cy3_VEcad-594_zoom1.7_pos5_220613_decon_z27-41_crop1_outline.tif (RGB)	18	1	11.8657	3	27	4.5	0.252829	0.45882	7	21.4448	11	26	4.33333	0.512946	0.635966	53
		2	4.77047	1			0.209623		8	2.87036	2			0.696777
		3	14.0225	8			0.570512		9	10.549	3			0.284387
		4	4.37194	3			0.686194		10	2.50787	2			0.79749
		5	6.69338	4			0.597605		11	4.25085	3			0.705741
		6	18.3421	8			0.436155		12	6.10907	5			0.818455
MAX_152301_1_Cdc42-lx_LifeAct_Prox1-CreERT2_12w_GFP-488_aTub-647_Lyve1-Cy3_VEcad-594_zoom1.7_pos5_220613_decon_z27-41_crop2_outline.tif (RGB)_flat.tif	19	1	17.4643	0	15	2.14286	0	0.223589	8	4.24523	3	17	2.42857	0.706675	0.508522	32
		2	14.6831	2			0.136211		9	10.9598	0			0
		3	15.2828	7			0.458032		10	12.4569	4			0.321107
		4	6.17997	6			0.970878		11	4.23615	3			0.70819
		5	3.77262	0			0		12	5.86473	3			0.511533
		6	3.10782	0			0		13	2.14405	2			0.932814
		7	4.12887	0			0		14	5.27241	2			0.379333
MAX_152301_1_Cdc42-lx_LifeAct-GFP_Prox1-CreERT2_12w_Lyve1-Cy3_VEcad-594_aTub-647_zoom1.8_pos1_220919_decon_z32-38_crop1.tif (RGB)_outline-1.tif	20	1	6.77877	4	25	3.57143	0.590078	0.318661	8	9.82863	8	36	5.14286	0.813949	0.58577	61
		2	9.93024	2			0.201405		9	4.80035	1			0.208318
		3	6.13263	2			0.326124		10	5.55218	4			0.720438
		4	18.0498	8			0.443218		11	14.0753	7			0.497326
		5	11.1246	5			0.449454		12	8.77464	7			0.797754
		6	9.18027	0			0		13	6.39655	4			0.625337
		7	18.1531	4			0.220348		14	11.4345	5			0.437272
MAX_152301_1_Cdc42-lx_LifeAct-GFP_Prox1-CreERT2_12w_Lyve1-Cy3_VEcad-594_aTub-647_zoom2_pos4_220919_decon_z18-28_outline_flat.tif	21	1	9.82583	5	19	3.8	0.508863	0.377662	6	9.22665	3	16	3.2	0.325145	0.585282	35
		2	4.49667	1			0.222387		7	4.23165	1			0.236314
		3	13.9271	8			0.574418		8	6.84993	5			0.729934
		4	9.72738	3			0.308408		9	4.57298	3			0.656027
		5	7.29298	2			0.274236		10	4.08585	4			0.978988
MAX_152301_1_Cdc42-lx_LifeAct-GFP_Prox1-CreERT2_12w_Lyve1-Cy3_VEcad-594_aTub-647_zoom2_pos4_220919_decon_z10-33_outline_flat.tif	22	1	4.51335	3	14	2.8	0.664695	0.475968	6	2.28073	3	8	2	1.31537	0.704507	22
		2	5.91931	4			0.675754		7	3.26536	2			0.61249
		3	9.03707	3			0.331966		8	3.37014	3			0.890171
		4	8.1353	1			0.122921		9	1.74696	0			0
		5	5.13255	3			0.584505
MAX_152301_1_Cdc42-lx_LifeAct-GFP_Prox1-CreERT2_12w_Lyve1-Cy3_VEcad-594_aTub-647_zoom2.2_pos5_220919_decon_z12-24_outline_flat_lobes_flat.tif	23	1	18.8862	6	26	5.2	0.317692	0.389649	6	8.12407	4	18	3.6	0.492364	0.567859	44
		2	7.2076	0			0		7	8.15471	4			0.490514
		3	4.81651	1			0.207619		8	2.9396	0			0
		4	7.86723	6			0.762657		9	3.48219	4			1.1487
		5	19.6886	13			0.660279		10	8.47802	6			0.707712

## Sheet: Fig. 4f
MUTANT	CDC42 flox/flox 1		Label	Area	Length	width
		1	Result of C1-MAX_20231108 cdc42 lx lx imb2 9w overlaps,lif - Image 1 gfp,tif	75.272
		2	Result of C1-MAX_20231108 cdc42 lx lx imb2 9w overlaps,lif - Image 1 gfp,tif		70.838	1.06259		NOTE: First value refers to overlap area, second value to overlap length. If multiple length values are given, the overlap bifurcated and individual segments were measured and summed up to obtain total overlap length. Width was calculated by dividing overlap area by total overlap length.
		1	Result of C1-MAX_20231108 cdc42 lx lx imb2 9w overlaps,lif - Image 2 gfp,tif	66.5
		2	Result of C1-MAX_20231108 cdc42 lx lx imb2 9w overlaps,lif - Image 2 gfp,tif		64.239	1.0352
		3	Result of C1-MAX_20231108 cdc42 lx lx imb2 9w overlaps,lif - Image 2 gfp,tif good,tif	51.995
		4	Result of C1-MAX_20231108 cdc42 lx lx imb2 9w overlaps,lif - Image 2 gfp,tif good,tif		63.669	0.816645
		1	Result of C1-MAX_20231108 cdc42 lx lx imb2 9w overlaps,lif - Image 3 cells-1 gfp binary,tif	38.636
		2	Result of C1-MAX_20231108 cdc42 lx lx imb2 9w overlaps,lif - Image 3 cells-1 gfp binary,tif		44.984	0.858883
		1	Result of C2-MAX_20231108 cdc42 lx lx imb2 9w overlaps,lif - Image 4 tfp,tif	49.568
		2	Result of C2-MAX_20231108 cdc42 lx lx imb2 9w overlaps,lif - Image 4 tfp,tif		45.406	1.09166
		1	Result of C1-MAX_20231108 cdc42 lx lx imb2 9w overlaps,lif - Image 6 gfp,tif	109.036
		2	Result of C1-MAX_20231108 cdc42 lx lx imb2 9w overlaps,lif - Image 6 gfp,tif		130.222	0.837309
		1	Result of C1-MAX_20231108 cdc42 lx lx imb2 9w overlaps,lif - Image 7 binary,tif	61.046
		2	Result of C1-MAX_20231108 cdc42 lx lx imb2 9w overlaps,lif - Image 7 binary,tif		62.224	0.981068
		3	Result of C1-MAX_20231108 cdc42 lx lx imb2 9w overlaps,lif - Image 7 binary,tif two,tif	42.854
		4	Result of C1-MAX_20231108 cdc42 lx lx imb2 9w overlaps,lif - Image 7 binary,tif two,tif		59.481	0.720465
	CDC42 flox/flox 2		Label	Area	Length	width
		1	Result of C2-MAX_20240112 cdc42 lx lx imb overlaps 2,lif - Image 1 mask,tif	24.415
		2	Result of C2-MAX_20240112 cdc42 lx lx imb overlaps 2,lif - Image 1 mask,tif		18.286
		3	Result of C2-MAX_20240112 cdc42 lx lx imb overlaps 2,lif - Image 1 mask,tif		29.953	0.506126
		1	Result of C1-MAX_20240112 cdc42 lx lx imb overlaps 2,lif - Image 2,tif mask,tif	56.307
		2	Result of C1-MAX_20240112 cdc42 lx lx imb overlaps 2,lif - Image 2,tif mask,tif:0257-0548		77.668	0.72497
		3	Result of C1-MAX_20240112 cdc42 lx lx imb overlaps 2,lif - Image 2,tif mask,tif	24.471
		4	Result of C1-MAX_20240112 cdc42 lx lx imb overlaps 2,lif - Image 2,tif mask,tif		35.898	0.681681
		1	Result of C1-MAX_20240112 cdc42 lx lx imb overlaps 2,lif - Image 3,tif mask,tif	36.155
		2	Result of C1-MAX_20240112 cdc42 lx lx imb overlaps 2,lif - Image 3,tif mask,tif:0446-0456		76.237	0.474245
		1	Result of C1-MAX_20240112 cdc42 lx lx imb overlaps 2,lif - Image 5,tif mask,tif	115.191
		2	Result of C1-MAX_20240112 cdc42 lx lx imb overlaps 2,lif - Image 5,tif mask,tif		68.221
		3	Result of C1-MAX_20240112 cdc42 lx lx imb overlaps 2,lif - Image 5,tif mask,tif		36.917	1.09562
		1	Result of C1-MAX_20240112 cdc42 lx lx imb overlaps 2,lif - Image 7,tif	89.105
		2	Result of C1-MAX_20240112 cdc42 lx lx imb overlaps 2,lif - Image 7,tif		46.403
		3	Result of C1-MAX_20240112 cdc42 lx lx imb overlaps 2,lif - Image 7,tif		68.203
		4	Result of C1-MAX_20240112 cdc42 lx lx imb overlaps 2,lif - Image 7,tif		48.217	0.547251
		1	Result of C1-MAX_20240112 cdc42 lx lx imb overlaps 2,lif - Image 9,tif mask,tif	193.618
		2	Result of C1-MAX_20240112 cdc42 lx lx imb overlaps 2,lif - Image 9,tif mask,tif:0672-0395		118.404	1.63523
		1	Result of C1-MAX_20240112 cdc42 lx lx imb overlaps 2,lif - Image 10,tif mask,tif	26.298
		2	Result of C1-MAX_20240112 cdc42 lx lx imb overlaps 2,lif - Image 10,tif mask,tif:0310-0536		38.603	0.681242
	CDC42 flox/flox 3	1	Result of C2-MAX_20240122 cdc42 lx lx imb overlaps 3,lif - Image 7,tif mask,tif	70.716
		2	Result of C2-MAX_20240122 cdc42 lx lx imb overlaps 3,lif - Image 7,tif mask,tif		54.172	1.3054
		1	Result of C2-MAX_20240122 cdc42 lx lx imb overlaps 3,lif - Image 11,tif mask,tif	45.738
		2	Result of C2-MAX_20240122 cdc42 lx lx imb overlaps 3,lif - Image 11,tif mask,tif		62.306	0.734087
		3	Result of C2-MAX_20240122 cdc42 lx lx imb overlaps 3,lif - Image 11,tif mask,tif 2,tif	95.177
		4	Result of C2-MAX_20240122 cdc42 lx lx imb overlaps 3,lif - Image 11,tif mask,tif 2,tif		36.748
		5	Result of C2-MAX_20240122 cdc42 lx lx imb overlaps 3,lif - Image 11,tif mask,tif 2,tif:0873-0316		89.459	0.754134
		1	Result of C1-MAX_20240122 cdc42 lx lx imb overlaps 3,lif - Image 6-1,tif mask,tif	33.6
		2	Result of C1-MAX_20240122 cdc42 lx lx imb overlaps 3,lif - Image 6-1,tif mask,tif		49.305	0.681472
		1	Result of C2-MAX_20240122 cdc42 lx lx imb overlaps 3,lif - Image 8,tif mask,tif	209.709
		2	Result of C2-MAX_20240122 cdc42 lx lx imb overlaps 3,lif - Image 8,tif mask,tif		113.201	1.85254
		1	Result of C2-MAX_20240122 cdc42 lx lx imb overlaps 3,lif - Image 9,tif mask,tif:0691-0637	117.157
		2	Result of C2-MAX_20240122 cdc42 lx lx imb overlaps 3,lif - Image 9,tif mask,tif		28.836
		3	Result of C2-MAX_20240122 cdc42 lx lx imb overlaps 3,lif - Image 9,tif mask,tif		32.417
		4	Result of C2-MAX_20240122 cdc42 lx lx imb overlaps 3,lif - Image 9,tif mask,tif		12.967	1.57851
		1	Result of C1-MAX_20240122 cdc42 lx lx imb overlaps 3,lif - Image 10,tif mask,tif	70.128
		2	Result of C1-MAX_20240122 cdc42 lx lx imb overlaps 3,lif - Image 10,tif mask,tif		69.891	1.00339
		1	Result of C2-MAX_20240122 cdc42 lx lx imb overlaps 3,lif - Image 12,tif mask,tif	46.47
		2	Result of C2-MAX_20240122 cdc42 lx lx imb overlaps 3,lif - Image 12,tif mask,tif		40.535	1.14642
	CDC42 flox/flox 4		Label	Area	Length	width
		1	Result of C1-MAX_20240122 cdc42 lx lx imb overlaps 4,lif - Image 3,tif mask,tif	173.322
		2	Result of C1-MAX_20240122 cdc42 lx lx imb overlaps 4,lif - Image 3,tif mask,tif		108.861
		3	Result of C1-MAX_20240122 cdc42 lx lx imb overlaps 4,lif - Image 3,tif mask,tif		29.711	1.25077
		1	Result of C1-MAX_20240122 cdc42 lx lx imb overlaps 4,lif - Image 4,tif mask,tif	33.878
		2	Result of C1-MAX_20240122 cdc42 lx lx imb overlaps 4,lif - Image 4,tif mask,tif		26.503	1.27827
		1	Result of C2-MAX_20240122 cdc42 lx lx imb overlaps 4,lif - Image 5,tif mask,tif	94.698
		2	Result of C2-MAX_20240122 cdc42 lx lx imb overlaps 4,lif - Image 5,tif mask,tif		57.623	1.64341
		1	Result of C1-MAX_20240122 cdc42 lx lx imb overlaps 4,lif - Image 6,tif mask,tif	150.241
		2	Result of C1-MAX_20240122 cdc42 lx lx imb overlaps 4,lif - Image 6,tif mask,tif:0345-0524		109.179	1.3761
		1	Result of C2-MAX_20240122 cdc42 lx lx imb overlaps 4,lif - Image 7,tif mask,tif	118.751
		2	Result of C2-MAX_20240122 cdc42 lx lx imb overlaps 4,lif - Image 7,tif mask,tif		90.03	1.31902
		1	Result of C1-MAX_20240122 cdc42 lx lx imb overlaps 4,lif - Image 8-1,tif mask,tif	185.606
		2	Result of C1-MAX_20240122 cdc42 lx lx imb overlaps 4,lif - Image 8-1,tif mask,tif		170.396	1.08926
		1	Result of C1-MAX_20240122 cdc42 lx lx imb overlaps 4,lif - Image 9,tif mask,tif	365.749
		2	Result of C1-MAX_20240122 cdc42 lx lx imb overlaps 4,lif - Image 9,tif mask,tif		95.584
		3	Result of C1-MAX_20240122 cdc42 lx lx imb overlaps 4,lif - Image 9,tif mask,tif		8.65
		4	Result of C1-MAX_20240122 cdc42 lx lx imb overlaps 4,lif - Image 9,tif mask,tif:0430-0366		85.13	1.93146
		1	Result of C1-MAX_20240122 cdc42 lx lx imb overlaps 4,lif - Image 10,tif mask,tif	116.835
		2	Result of C1-MAX_20240122 cdc42 lx lx imb overlaps 4,lif - Image 10,tif mask,tif		118.72	0.984122
Heterozygous		Sample was regenotyped and found to be Lx/+ instead of lx/lx
	CDC42 flox/+ 1
			Label	Area	Length	width
		1	Result of C1-MAX_20240110 cdc42 lx lx imb overlaps 1 RED GENO,lif - Image 1,tif mask,tif	169.762
		2	Result of C1-MAX_20240110 cdc42 lx lx imb overlaps 1 RED GENO,lif - Image 1,tif mask,tif:0220-0161		64.875
		3	Result of C1-MAX_20240110 cdc42 lx lx imb overlaps 1 RED GENO,lif - Image 1,tif mask,tif		39.121	1.63239
		1	Result of C2-MAX_20240110 cdc42 lx lx imb overlaps 1 RED GENO,lif - Image 1,tif mask,tif 2,tif	98.227
		2	Result of C2-MAX_20240110 cdc42 lx lx imb overlaps 1 RED GENO,lif - Image 1,tif mask,tif 2,tif:0805-0339		49.081	2.00132
		1	Result of C1-MAX_20240110 cdc42 lx lx imb overlaps 1 RED GENO,lif - Image 2,tif mask,tif	85.682
		2	Result of C1-MAX_20240110 cdc42 lx lx imb overlaps 1 RED GENO,lif - Image 2,tif mask,tif:0647-0551		42.765	2.00355
		1	Result of C1-MAX_20240110 cdc42 lx lx imb overlaps 1 RED GENO,lif - Image 4,tif mask,tif	97.527
		2	Result of C1-MAX_20240110 cdc42 lx lx imb overlaps 1 RED GENO,lif - Image 4,tif mask,tif		43.727	2.23036
		1	Result of C1-MAX_20240110 cdc42 lx lx imb overlaps 1 RED GENO,lif - Image 6,tif mask,tif	138.658
		2	Result of C1-MAX_20240110 cdc42 lx lx imb overlaps 1 RED GENO,lif - Image 6,tif mask,tif:0400-0456		11.148
		3	Result of C1-MAX_20240110 cdc42 lx lx imb overlaps 1 RED GENO,lif - Image 6,tif mask,tif:0554-0380		63.502	1.85744
		4	Result of C2-MAX_20240110 cdc42 lx lx imb overlaps 1 RED GENO,lif - Image 6,tif mask,tif	146.201
		5	Result of C2-MAX_20240110 cdc42 lx lx imb overlaps 1 RED GENO,lif - Image 6,tif mask,tif:0547-0538		47.737
		6	Result of C2-MAX_20240110 cdc42 lx lx imb overlaps 1 RED GENO,lif - Image 6,tif mask,tif:0599-0729		34.916	1.76885
		1	Result of C2-MAX_20240110 cdc42 lx lx imb overlaps 1 RED GENO,lif - Image 8,tif mask,tif	131.344
		2	Result of C2-MAX_20240110 cdc42 lx lx imb overlaps 1 RED GENO,lif - Image 8,tif mask,tif:0529-0623		132.113	0.994179
	CDC42 flox/+ 2		Label	Area	Length	width
		1	Result of C1-MAX_20240123 cdc42 lx + imb overlaps 3,lif - Image 1,tif mask,tif	158.676
		2	Result of C1-MAX_20240123 cdc42 lx + imb overlaps 3,lif - Image 1,tif mask,tif:0342-0361		92.456	1.71623
		1	Result of C1-MAX_20240123 cdc42 lx + imb overlaps 3,lif - Image 2,tif mask,tif	215.792
		2	Result of C1-MAX_20240123 cdc42 lx + imb overlaps 3,lif - Image 2,tif mask,tif:0628-0572		108.63	1.98649
		1	Result of C1-MAX_20240123 cdc42 lx + imb overlaps 3,lif - Image 4,tif mask,tif	156.216
		2	Result of C1-MAX_20240123 cdc42 lx + imb overlaps 3,lif - Image 4,tif mask,tif:0759-0561		81.587	1.91472
		1	Result of C1-MAX_20240123 cdc42 lx + imb overlaps 3,lif - Image 5,tif	231.139
		2	Result of C1-MAX_20240123 cdc42 lx + imb overlaps 3,lif - Image 5,tif		56.964
		3	Result of C1-MAX_20240123 cdc42 lx + imb overlaps 3,lif - Image 5,tif:0566-0424		94.628	1.52474
		1	Result of C1-MAX_20240123 cdc42 lx + imb overlaps 3,lif - Image 8,tif mask,tif	122.91
		2	Result of C1-MAX_20240123 cdc42 lx + imb overlaps 3,lif - Image 8,tif mask,tif:0157-0387		62.138	1.97802
	CDC42 flox/+ 3		Label	Area	Length	width
		1	Result of C1-MAX_20240105 cdc42 overlaps 9 w lox + ear 2,lif - Image 2,tif mask,tif	116.178
		2	Result of C1-MAX_20240105 cdc42 overlaps 9 w lox + ear 2,lif - Image 2,tif mask,tif:0578-0576		46.566	2.49491
		1	Result of C1-MAX_20240105 cdc42 overlaps 9 w lox + ear 2,lif - Image 3,tif mask,tif	92.124
		2	Result of C1-MAX_20240105 cdc42 overlaps 9 w lox + ear 2,lif - Image 3,tif mask,tif		51.978	1.77237
		1	Result of C1-MAX_20240105 cdc42 overlaps 9 w lox + ear 2,lif - Image 4,tif mask,tif	145.872
		2	Result of C1-MAX_20240105 cdc42 overlaps 9 w lox + ear 2,lif - Image 4,tif mask,tif:0391-0566		98.244	1.48479
		1	Result of C1-MAX_20240105 cdc42 overlaps 9 w lox + ear 2,lif - Image 5,tif mask,tif	232.327
		2	Result of C1-MAX_20240105 cdc42 overlaps 9 w lox + ear 2,lif - Image 5,tif mask,tif:0579-0471		110.402	2.10437
		1	Result of C1-MAX_20240105 cdc42 overlaps 9 w lox + ear 2,lif - Image 6,tif mask,tif	237.67
		2	Result of C1-MAX_20240105 cdc42 overlaps 9 w lox + ear 2,lif - Image 6,tif mask,tif		82.333	2.88669
		1	Result of C1-MAX_20240105 cdc42 overlaps 9 w lox + ear 2,lif - Image 7,tif mask,tif	86.483
		2	Result of C1-MAX_20240105 cdc42 overlaps 9 w lox + ear 2,lif - Image 7,tif mask,tif		53.581	1.61406
		3	Result of C1-MAX_20240105 cdc42 overlaps 9 w lox + ear 2,lif - Image 7,tif mask,tif 2,tif	218.304
		4	Result of C1-MAX_20240105 cdc42 overlaps 9 w lox + ear 2,lif - Image 7,tif mask,tif 2,tif:0832-0485		49.609
		5	Result of C1-MAX_20240105 cdc42 overlaps 9 w lox + ear 2,lif - Image 7,tif mask,tif 2,tif:0745-0687		58.995	2.01009
		6	Result of C2-MAX_20240105 cdc42 overlaps 9 w lox + ear 2,lif - Image 7,tif mask,tif	102.141
		7	Result of C2-MAX_20240105 cdc42 overlaps 9 w lox + ear 2,lif - Image 7,tif mask,tif		62.63	1.63086
	CDC42 flox/+ 4		Label	Area	Length	width
		1	Result of C1-MAX_20231108 cdc42 lx + imb2 9w overlaps,lif - Image 1 binaruy,tif	78.666
		2	Result of C1-MAX_20231108 cdc42 lx + imb2 9w overlaps,lif - Image 1 binaruy,tif		85.926	0.915509
		1	Result of C1-MAX_20231108 cdc42 lx + imb2 9w overlaps,lif - Image 2 binary,tif	227.218
		2	Result of C1-MAX_20231108 cdc42 lx + imb2 9w overlaps,lif - Image 2 binary,tif		108.007	1.73233
		3	Result of C1-MAX_20231108 cdc42 lx + imb2 9w overlaps,lif - Image 2 binary,tif		23.156
		1	Result of C1-MAX_20231108 cdc42 lx + imb2 9w overlaps,lif - Image 4 cells binary,tif	101.961
		2	Result of C1-MAX_20231108 cdc42 lx + imb2 9w overlaps,lif - Image 4 cells binary,tif		54.708	1.86373
		1	Result of C1-MAX_20231108 cdc42 lx + imb2 9w overlaps,lif - Image 6 cells binary,tif	182.3
		2	Result of C1-MAX_20231108 cdc42 lx + imb2 9w overlaps,lif - Image 6 cells binary,tif		150.264
		3	Result of C1-MAX_20231108 cdc42 lx + imb2 9w overlaps,lif - Image 6 cells binary,tif		14.509
		4	Result of C1-MAX_20231108 cdc42 lx + imb2 9w overlaps,lif - Image 6 cells binary,tif		22.439	0.973762
		1	Result of C1-MAX_20231108 cdc42 lx + imb2 9w overlaps,lif - Image 9 binary,tif	77.248
		2	Result of C1-MAX_20231108 cdc42 lx + imb2 9w overlaps,lif - Image 9 binary,tif		66.616	1.1596

## Sheet: Fig. 4h
Image ID	Lobe no	Junction type
MAX_166745_Cdc42-lx_LifeAct_Prox1-CreERT2_12w_lx-lx_GFP-488_Lyve1-Cy3_VEcad-594_aTub-647_zoom2_pos8_230512_decon_overlay.tif	1	1	12 wks lx/lx:	Type			%			Summary
	2	1		0	LYVE1- curvilinear	3	0.157895			Mutant					Control
	3	1		1	curvilinear	13	0.684211			LYVE1- curvilinear	curvilinear	double	button		LYVE1- curvilinear	curvilinear	double	button
	4	0		2	double	3	0.157895			0.157895	0.684211	0.157895	0		0	0.473684	0.368421	0.157895
	5	2		3	button	0	0			0.047619	0.666667	0.285714	0		0	0.470588	0.529412	0
	6	1				0				0.0526316	0.526316	0.368421	0.0526316		0.0555556	0.444444	0.388889	0.111111
	7	1				19				0	0.466667	0.533333	0		0	0.411765	0.235294	0.352941
	8	2								0.25	0.35	0.4	0		0	0.555556	0.444444	0
	9	1								0.111111	0.388889	0.444444	0.0555556		0.0588235	0.588235	0.117647	0.235294
	10	1								0.105263	0.526316	0.368421	0		0	0.2	0.733333	0.0666667
	11	0								0.05	0.5	0.45	0		0	0.166667	0.555556	0.277778
	12	1								0.222222	0.555556	0.222222	0
	13	2								0.230769	0.538462	0.153846	0.0769231
	14	1								0.0526316	0.526316	0.210526	0.210526
	15	1								0.1	0.8	0.05	0.05
	16	1								0.263158	0.368421	0.315789	0.0526316
	17	1							average	0.126408	0.530601	0.304663	0.0383283		0.0142974	0.413867	0.421625	0.150211
	18	0
	19	1
MAX_166745_Cdc42-lx_LifeAct_Prox1-CreERT2_12w_lx-lx_GFP-488_Lyve1-Cy3_VEcad-594_aTub-647_zoom2_pos9_230512_decon_overlay.tif	1	1		Type			%
	2	2		0	LYVE1- curvilinear	1	0.047619
	3	-		1	curvilinear	14	0.666667
	4	1		2	double	6	0.285714
	5	1		3	button	0	0
	6	2				0
	7	1				21
	8	1
	9	1
	10	2
	11	-
	12	1
	13	1
	14	0
	15	2
	16	1
	17	1
	18	1
	19	1
	20	1
	21	2
	22	none
	23	2
	24	1
MAX_166745_Cdc42-lx_LifeAct_Prox1-CreERT2_12w_lx-lx_GFP-488_Lyve1-Cy3_VEcad-594_aTub-647_zoom2_pos10_230512_decon_overlay.tif	1	1		Type			%
	2	2		0	LYVE1- curvilinear	1	0.0526316
	3	1		1	curvilinear	10	0.526316
	4	1		2	double	7	0.368421
	5	1		3	button	1	0.0526316
	6	2				0
	7	1				19
	8	1
	9	1
	10	1
	11	-
	12	2
	13	0
	14	2
	15	3
	16	1
	17	2
	18	2
	19	2
	20	1
MAX_166745_Cdc42-lx_LifeAct_Prox1-CreERT2_12w_lx-lx_GFP-488_Lyve1-Cy3_VEcad-594_aTub-647_zoom2_pos11_230512_decon_overlay.tif	1	2		Type			%
	2	1		0	LYVE1- curvilinear	0	0
	3	2		1	curvilinear	7	0.466667
	4	1		2	double	8	0.533333
	5	2		3	button	0	0
	6	1				0
	7	2				15
	8	2
	9	1
	10
	11	2
	12	2
	13	1
	14	1
	15	1
	16	2
MAX_166745_Cdc42-lx_LifeAct_Prox1-CreERT2_12w_lx-lx_GFP-488_Lyve1-Cy3_VEcad-594_aTub-647_zoom2_pos12_230512_decon_overlay.tif	1	1		Type			%
	2	1		0	LYVE1- curvilinear	5	0.25
	3	2		1	curvilinear	7	0.35
	4	2		2	double	8	0.4
	5	2		3	button	0	0
	6	2				0
	7	0				20
	8	1
	9	2
	10	2
	11	0
	12	2
	13	1
	14	1
	15	0
	16	1
	17	1
	18	0
	19	2
	20	0
MAX_166745_Cdc42-lx_LifeAct_Prox1-CreERT2_12w_lx-lx_GFP-488_Lyve1-Cy3_VEcad-594_aTub-647_zoom2_pos13_230512_decon.tif (RGB)_overlay.tif	1	2		Type			%
	2	2		0	LYVE1- curvilinear	2	0.111111
	3	2		1	curvilinear	7	0.388889
	4	1		2	double	8	0.444444
	5	2		3	button	1	0.0555556
	6	0				0
	7	0				18
	8	1
	9	2
	10	2
	11	1
	12	2
	13	1
	14	1
	15	none
	16	3
	17	1
	18	?
	19	2
	20	1
MAX_166745_Cdc42-lx_LifeAct_Prox1-CreERT2_12w_lx-lx_GFP-488_Lyve1-Cy3_VEcad-594_aTub-647_zoom2_pos14_230512_decon.tif (RGB)_overlay.tif	1	2		Type			%
	2	1		0	LYVE1- curvilinear	2	0.105263
	3	2		1	curvilinear	10	0.526316
	4	2		2	double	7	0.368421
	5	1		3	button	0	0
	6	2				0
	7	1				19
	8	2
	9	1
	10	2
	11	1
	12	1
	13	1
	14	1
	15	1
	16	2
	17	1
	18	0
	19	0
	20
MAX_166745_Cdc42-lx_LifeAct_Prox1-CreERT2_12w_lx-lx_GFP-488_Lyve1-Cy3_VEcad-594_aTub-647_zoom2_pos17_230512_decon.tif (RGB)_overlay.tif	1	1		Type			%
	2	2		0	LYVE1- curvilinear	1	0.05
	3	1		1	curvilinear	10	0.5
	4	1		2	double	9	0.45
	5	1		3	button	0	0
	6	1				0
	7	2				20
	8	1
	9	2
	10	2
	11	2
	12	1
	13	2
	14	0
	15	1
	16	2
	17	2
	18	1
	19	2
	20	1
MAX_20230414 cdc42 fl lf imb2 12w.lif_Series001_decon.tif (RGB)_numbered.tif	1	1		Type			%
	2	0		0	LYVE1- curvilinear	2	0.222222
	3	1		1	curvilinear	5	0.555556
	4			2	double	2	0.222222
	5	1		3	button	0	0
	6	1				0
	7	1				9
	8	0
	9	2
	10	2
	11
	12
	13
	14
	15
	16
	17
	18
	19
	20
MAX_20230414 cdc42 fl lf imb2 12w.lif_Image_1_decon_z1-35.tif (RGB)_numbered.tif	1	1		Type			%
	2	0		0	LYVE1- curvilinear	3	0.230769
	3	0		1	curvilinear	7	0.538462
	4	1		2	double	2	0.153846
	5	1		3	button	1	0.0769231
	6	1				0
	7	2				13
	8	1
	9	3
	10	1
	11	1
	12	0
	13
	14	2
	15
	16
	17
	18
	19
	20
MAX_20230414 cdc42 fl lf imb2 12w.lif_Image_1_decon_z36-78.tif (RGB)_numbered.tif	1	1		Type			%
	2	1		0	LYVE1- curvilinear	1	0.0526316
	3	2		1	curvilinear	10	0.526316
	4			2	double	4	0.210526
	5	1		3	button	4	0.210526
	6	3				0
	7	3				19
	8	0
	9	3
	10	1
	11	1
	12	1
	13	2
	14	1
	15	1
	16	2
	17	1
	18	2
	19	3
	20	1
MAX_20230414 cdc42 fl lf imb2 12w.lif_Image_3_decon.tif (RGB)_numbered.tif	1	1		Type			%
	2	0		0	LYVE1- curvilinear	2	0.1
	3	1		1	curvilinear	16	0.8
	4	1		2	double	1	0.05
	5	1		3	button	1	0.05
	6	1				0
	7	1				20
	8	1
	9	3
	10	1
	11	2
	12	1
	13	1
	14	1
	15	1
	16	0
	17	1
	18	1
	19	1
	20	1
MAX_20230414 cdc42 fl lf imb2 12w.lif_Image_11_decon.tif (RGB)_numbered.tif	1	0		Type			%
	2			0	LYVE1- curvilinear	5	0.263158
	3	0		1	curvilinear	7	0.368421
	4	0		2	double	6	0.315789
	5	0		3	button	1	0.0526316
	6	1				0
	7	0				19
	8	2
	9	1
	10	2
	11	1
	12	2
	13	2
	14	1
	15	2
	16	1
	17	3
	18	1
	19	1
	20	2
MAX_166734_Cdc42-lx_LifeAct_Prox1-CreERT2_12w_het_GFP-488_Lyve1-Cy3_VEcad-594_aTub-647_zoom2_pos8_230512_decon.tif (RGB)_overlay.tif	1	2	12 wks het control:	Type			%
	2	1		0	LYVE1- curvilinear	0	0
	3	3		1	curvilinear	9	0.473684
	4	2		2	double	7	0.368421
	5	2		3	button	3	0.157895
	6	1				0
	7	1				19
	8	?
	9	1
	10	1
	11	3
	12	1
	13	2
	14	1
	15	3
	16	2
	17	1
	18	2
	19	1
	20	2
MAX_166734_Cdc42-lx_LifeAct_Prox1-CreERT2_12w_het_GFP-488_Lyve1-Cy3_VEcad-594_aTub-647_zoom2_pos10_230512_decon.tif (RGB)_overlay.tif	1	2		Type			%
	2	1		0	LYVE1- curvilinear	0	0
	3	2		1	curvilinear	8	0.470588
	4	?		2	double	9	0.529412
	5			3	button	0	0
	6	1				0
	7	2				17
	8	1
	9
	10	2
	11	1
	12	2
	13	2
	14	2
	15	1
	16	2
	17	1
	18	1
	19	1
	20	2
MAX_166734_Cdc42-lx_LifeAct_Prox1-CreERT2_12w_het_GFP-488_Lyve1-Cy3_VEcad-594_aTub-647_zoom2_pos11_230512_decon.tif (RGB)_overlay.tif	1	1		Type			%
	2	0		0	LYVE1- curvilinear	1	0.0555556
	3	2		1	curvilinear	8	0.444444
	4	2		2	double	7	0.388889
	5	?		3	button	2	0.111111
	6	2				0
	7	2				18
	8	?
	9	3
	10	1
	11	3
	12	2
	13	1
	14	1
	15	2
	16	1
	17	2
	18	1
	19	1
	20	1
MAX_166734_Cdc42-lx_LifeAct_Prox1-CreERT2_12w_het_GFP-488_Lyve1-Cy3_VEcad-594_aTub-647_zoom2_pos13_230512_decon.tif (RGB)_overlay.tif	1	1		Type			%
	2	3		0	LYVE1- curvilinear	0	0
	3	2		1	curvilinear	7	0.411765
	4	?		2	double	4	0.235294
	5	3		3	button	6	0.352941
	6	3				0
	7	3				17
	8	1
	9	3
	10	?
	11	1
	12	2
	13	?
	14	2
	15	1
	16	1
	17	1
	18	3
	19	2
	20	1
MAX_166734_Cdc42-lx_LifeAct_Prox1-CreERT2_12w_het_GFP-488_Lyve1-Cy3_VEcad-594_aTub-647_zoom2_pos14_230512_decon.tif (RGB)_overlay.tif	1	2		Type			%
	2	?		0	LYVE1- curvilinear	0	0
	3	1		1	curvilinear	10	0.555556
	4	2		2	double	8	0.444444
	5	1		3	button	0	0
	6	1				0
	7	1				18
	8	2
	9	2
	10	1
	11	1
	12	?
	13	2
	14	1
	15	1
	16	2
	17	2
	18	2
	19	1
	20	1
MAX_166734_Cdc42-lx_LifeAct_Prox1-CreERT2_12w_het_GFP-488_Lyve1-Cy3_VEcad-594_aTub-647_zoom2_pos15_230512_decon_z28-35.tif (RGB)_overlay.tif	1	?		Type			%
	2	3		0	LYVE1- curvilinear	1	0.0588235
	3	1		1	curvilinear	10	0.588235
	4	3		2	double	2	0.117647
	5	1		3	button	4	0.235294
	6	1				0
	7	1				17
	8	1
	9	2
	10	0
	11	1
	12	1
	13
	14	3
	15	1
	16
	17	1
	18	3
	19	1
	20	2
MAX_166734_Cdc42-lx_LifeAct_Prox1-CreERT2_12w_het_GFP-488_Lyve1-Cy3_VEcad-594_aTub-647_zoom2_pos16_230512_decon.tif (RGB)_overlay.tif	1	2		Type			%
	2	?		0	LYVE1- curvilinear	0	0
	3	2		1	curvilinear	3	0.2
	4	1		2	double	11	0.733333
	5	1		3	button	1	0.0666667
	6	2				0
	7	?				15
	8	2
	9	2
	10	2
	11	1
	12	2
	13	2
	14	2
	15	2
	16	2
	17	3
MAX_166734_Cdc42-lx_LifeAct_Prox1-CreERT2_12w_het_GFP-488_Lyve1-Cy3_VEcad-594_aTub-647_zoom2_pos17_230512_decon_z38-50.tif (RGB)_overlay.tif	1	1		Type			%
	2	2		0	LYVE1- curvilinear	0	0
	3	2		1	curvilinear	3	0.166667
	4	2		2	double	10	0.555556
	5	2		3	button	5	0.277778
	6	2				0
	7	2				18
	8	1
	9	1
	10	?
	11	2
	12	3
	13	2
	14	?
	15	3
	16	3
	17	3
	18	2
	19	2
	20	3

## Sheet: Statistics Fig. 4
Fig. 4c
Fig. 4D
Fig. 4f
Fig. 4 h
