# Supplementary material for: Dynamic cytoskeletal regulation of cell shape supports resilience of lymphatic endothelium
Source: Nature. 2025 Mar 19;641(8062):465–75. doi: 10.1038/s41586-025-08724-6 (PMC12058511; doi:10.1038/s41586-025-08724-6)
Supplement: Supplementary file 17 — Source Data Fig. 5 [file 41586_2025_8724_MOESM17_ESM.xlsx]

## Sheet: Fig. 5a
Parameters used for the model
9 wk adult
Vessel diameter (um) (Fig. 2f)	Cell size (um2) (Fig. 2d)
47.4208	666.7
44.4964	1355.65
43.2348	1127.94
49.3175	926.991
45.1624	886.181
46.2438	758.26
45.9793	913.895
2.1767	1267.57
	897.26
	866.728
	800.49
	976
	930.89
	974.74
	655.63
	844.55
	947.83
	729
	1070.67
	727.25
	781.15
	1139.55
	920.224	Average
	183.802	STD

## Sheet: Fig. 5h
Quantification of junction linearity 22h stretch; 100sec per stretch cycle; 0-6% stretch (diameter)
													STATISTICAL TESTING
			junction length	distance between vertices	linearity index
stretched	str_5_4x_mid1	1	51.3658	28.9244	1.77586								1. F-test to compare variances
		2	41.5964	34.235	1.21503									p-value <0.0001
		3	35.1487	30.9168	1.13688								2. Normality testing (Shapiro-Wilk)
		4	31.4116	28.6632	1.09589									p-value <0.0001
		5	29.6038	17.0843	1.73281
		6	55.8379	42.1203	1.32568
	str_5_4x_mid2	1	42.7231	30.6668	1.39314
		2	47.3402	38.0473	1.24425
		3	28.9417	18.4972	1.56466
		4	31.3834	30.0856	1.04314
	str_6_4x_mid1	1	25.8763	18.7232	1.38204
		2	34.1991	24.1577	1.41566
		3	40.4894	31.3016	1.29352
		4	39.7753	31.4869	1.26323
		5	18.5881	17.817	1.04328
		6	39.2148	35.0266	1.11957								Therefore, the unpaired, non-parametric Mann-Whitney test was choosen for statistical testing of the dataset.
		7	38.197	33.5637	1.13805
		8	35.0868	30.5549	1.14832
		9	37.1675	32.2233	1.15343
	str_7_4x_4	1	37.8566	34.6426	1.09278
		2	30.2337	27.3369	1.10597
		3	61.0813	40.2505	1.51753
		4	44.9785	37.8496	1.18835
		5	23.738	20.1264	1.17945
		6	46.5639	41.3732	1.12546
	str_7_4x_3	1	28.0376	23.0196	1.21799
		2	34.0047	29.6608	1.14645
		3	36.223	33.3301	1.0868
		4	44.6185	22.5078	1.98235
		5	40.184	31.2534	1.28575
		6	33.5227	19.4155	1.72659
		7	34.2609	29.8015	1.14964
		8	35.8136	32.9832	1.08581
		9	37.178	31.0733	1.19646
	str_8_4x_mid1	1	40.4118	35.0876	1.15174
		2	25.7435	23.8383	1.07992
		3	47.6894	44.8704	1.06283
		4	35.2174	28.7593	1.22456
		5	53.5938	41.3659	1.2956
		6	41.8632	30.5251	1.37143
		7	25.4047	20.0995	1.26395
	str_8_4x_mid2	1	30.2674	29.0344	1.04246
		2	21.6046	19.8688	1.08737
		3	48.4858	41.2212	1.17623
		4	51.4203	43.0389	1.19474
		5	41.0684	39.7551	1.03304
		6	50.805	43.3733	1.17134
	str_8_4x_mid3	1	40.2871	24.5571	1.64055
		2	36.9694	27.5485	1.34198
		3	50.1516	29.5923	1.69475
		4	19.9219	16.7102	1.1922
		5	23.2755	22.434	1.03751
		6	35.9605	34.8452	1.03201
unstretched controls	no-str_1_4x_mid2	1	55.2814	55.1314	1.00272
		2	59.7246	58.8815	1.01432
		3	29.2068	28.709	1.01734
		4	23.5968	22.299	1.0582
		5	21.3885	19.356	1.10501
		6	24.1961	23.3415	1.03662
	no-str_1_4x_e1	1	44.3487	42.8251	1.03558
		2	35.0474	34.0206	1.03018
		3	54.5626	53.0707	1.02811
		4	60.2526	56.9062	1.05881
		5	47.2525	46.5075	1.01602
		6	39.8067	37.6672	1.0568
	no-str_2_4x_mid1	1	21.4961	20.2676	1.06061
		2	35.2598	33.2745	1.05967
		3	34.0837	33.0526	1.0312
		4	46.1738	45.0672	1.02455
		5	27.3411	27.7249	0.986155
		6	55.1679	53.285	1.03534
	no-str_2_4x_e2	1	1.76387	1.73462	1.01686
		2	1.03647	1.03804	0.998493
		3	1.65729	1.59028	1.04214
		4	0.89616	0.857969	1.04451
		5	0.671426	0.668871	1.00382
		6	1.95357	1.84109	1.06109
	no-str_3_4x_n2	1	34.7884	34.47	1.00924
		2	33.1486	32.0388	1.03464
		3	31.8743	30.8085	1.03459
		4	36.0072	35.8821	1.00349
		5	38.3708	37.9276	1.01169
		6	45.8667	44.7922	1.02399
		7	46.2208	43.9001	1.05286
	no-str_3_4x_sw1	1	24.3762	22.7188	1.07295
		2	17.4356	16.5258	1.05506
		3	42.8406	42.7354	1.00246
		4	31.4272	29.1883	1.0767
		5	48.4211	47.6649	1.01586
		6	30.3234	29.6479	1.02278
		7	44.1657	42.9281	1.02883

## Sheet: Fig. 5i
colour coding according to conditions:	Colour coding according to experiment:										STATISTICAL TESTING
unstretched	22
unstretched+ML141	23										1. Normality testing (Shapiro-Wilk)
stretch	24											p-value = 0.7998
stretch+ML141											2. Brown-Forsythe test
												p-value = 0.0603
											Therefore, the ordinary one-way ANOVA was choosen for statistical testing of the dataset.
chamber	Quantification of PECAM1+ overlap area 14h stretch; 100sec per stretch cycle; 0-6% stretch (diameter)	vessel_area_fraction (= Pecam1+ overlap area) (REAVER)	total image area [μm2] (FIJI)	total PECAM1+ area per image [μm2]	total junction length per image [μm] (Fiji)	PECAM1+ overlap width [μm]	stretch experiment #
1_unstretched	1_ctrl_2xZ_mid1	0.0863559	54092.3	4671.19	2131.08	2.19194	22
	1_ctrl_2xZ_3	0.0528156	54092.3	2856.92	1945.92	1.46815
	1_ctrl_2xZ_2	0.0609128	54092.3	3294.91	1986.85	1.65836
	1_ctrl_2xZ_1	0.0765753	54092.3	4142.14	1891.47	2.1899
	1_ctrl_2xZ_s1	0.0678291	54092.3	3669.03	2090.18	1.75537
2_unstretched+ML141	2_ctrl+ML141D_2xZ_n1	0.0744289	53588.4	3988.53	2077.27	1.92008
	2_ctrl+ML141D_2xZ_mid1	0.0956518	53480.6	5115.51	2201.17	2.32399
	2_ctrl+ML141D_2xZ_s1	0.0666659	53948.1	3596.5	2294.74	1.56728
	2_ctrl+ML141D_2xZ_e1	0.107064	53804.1	5760.49	2859.02	2.01485
	2_ctrl+ML141D_2xZ_w1	0.0725432	54056.3	3921.42	1616.75	2.42549
3_stretch	3_stretchD_2	0.107531	54087.2	5816.06	1901.19	3.05916
	3_stretchD_3	0.113052	54092.3	6115.23	2447.79	2.49827
	3_stretchD_4	0.14015	54092.3	7581.01	2480.41	3.05635
	3_stretchD_5	0.120482	54092.3	6517.13	2576.4	2.52955
4_stretch+ML141	4_stretch+ML141D_2xZ_1	0.0537153	54092.3	2905.59	1980.92	1.46678
	4_stretch+ML141D_2xZ_4	0.0705666	54092.3	3817.11	2508.79	1.52149
	4_stretch+ML141D_2xZ_3	0.0465112	110392	5134.49	3287.73	1.56171
	4_stretch+ML141D_2xZ_2	0.0703004	110392	7760.64	3808.51	2.03771
5_unstretched	5_ctrl_2xZ_2	0.0882541	54087.2	4773.42	1950.3	2.44753
	5_ctrl_2xZ_3	0.122484	54092.3	6625.42	2145.02	3.08874
	5_ctrl_2xZ_4	0.0999247	54092.3	5405.16	2207.41	2.44864
	5_ctrl_2xZ_5	0.123832	54092.3	6698.38	3099.11	2.16139
	5_ctrl_2xZ_6	0.0910577	54092.3	4925.52	2101.31	2.34403
6_unstretched+ML141	6_ctrl+ML141_1	0.115008	54092.3	6221.04	2164.64	2.87393
	6_ctrl+ML141_2	0.0952332	54092.3	5151.38	2351.66	2.19054
	6_ctrl+ML141_3	0.0848892	54092.3	4591.85	2083.06	2.20438
	6_ctrl+ML141_4	0.0857569	54092.3	4638.79	2354.22	1.97042
	6_ctrl+ML141_5	0.0856258	54092.3	4631.7	1764.09	2.62555
1_unstretched	1_ctrl_1	0.105	54092.3	5679.69	1911.67	2.97106	23
	1_ctrl_3	0.0948	54092.3	5127.95	1735.94	2.954
	1_ctrl_4	0.097	54092.3	5246.95	1744.32	3.00802
2_unstretched+ML141	2_ctrl+ML141_2	0.0724	54092.3	3916.28	1455.55	2.69059					Followed by multiple comparisson testing between the individual groups:
	2_ctrl+ML141_3	0.0658	54092.3	3559.27	1342.53	2.65117
3_stretch	3_stretch_2	0.1409	54087.2	7620.88	2148.9	3.54642
	3_stretch_3	0.1242	54092.3	6718.26	2067.02	3.25021
	3_stretch_4	0.1152	54092.3	6231.43	2377.85	2.62062
	3_stretch_5	0.1496	54092.3	8092.21	1929.27	4.19444
	3_stretch_6	0.1293	54092.3	6994.14	2215.69	3.15664
	3_stretch_10	0.105	53785.9	5647.52	1499.52	3.76623
	3_stretch_11	0.1017	53930.1	5484.69	1746.7	3.14004
	3_stretch_12	0.1098	54002.2	5929.44	2144.23	2.7653
	3_stretch_7	0.1307	53444.6	6985.2	2036.28	3.43038
	3_stretch_8	0.1297	54056.3	7011.1	2273.81	3.08342
	3_stretch_9	0.1231	54092.3	6658.76	1795.56	3.70845
4_stretch+ML141	4_stretch+ML141_2	0.0648	54092.3	3505.18	1680.12	2.08627
	4_stretch+ML141_3	0.0736	54092.3	3981.19	1856.33	2.14465
	4_stretch+ML141_5	0.0632	54092.3	3418.63	1461.55	2.33905
	4_stretch+ML141_7	0.0661	54092.3	3575.5	1916.68	1.86547
	4_stretch+ML141_8	0.0609	54092.3	3294.22	1866.44	1.76498
	4_stretch+ML141_9	0.0573	54092.3	3099.49	1414.12	2.19181
	4_stretch+ML141_10	0.0448	54092.3	2423.34	1332.76	1.81828
	4_stretch+ML141_11	0.0523	54092.3	2829.03	1406.93	2.01078
1_stretch	#1_stretch_1	0.1243	53732.2	6678.92	2465.69	2.70874	24
	#1_stretch_3	0.1089	53284	5802.62	1601.29	3.62372
	#1_stretch_4	0.1226	53570.7	6567.76	1694.42	3.87612
	#1_stretch_5	0.0974	54092.3	5268.59	1706.73	3.08695
2_stretch+ML141	#2_stretch+ML141_2	0.0489	54092.3	2645.11	1639.17	1.61369
	#2_stretch+ML141_3	0.0397	53104.9	2108.26	1378.46	1.52943
	#2_stretch+ML141_4	0.0375	53534.6	2007.55	1090.05	1.8417
	#2_stretch+ML141_5	0.0498	54092.3	2693.8	1531.41	1.75903

## Sheet: Fig. 5j
								STATISTICAL TESTING
colour coding according to conditions:			Colour coding according to experiment:
unstretched	unstretch+siScramble		22	29+30				1. Normality testing (Shapiro-Wilk)
unstretched+ML141	unstretch+siCdc42		23	31					p-value = 0.7229
stretch	stretch+siScramble		24	39				2. Brown-Forsythe test
stretch+ML141	stretch+siCdc42								p-value < 0.0001
chamber	Quantification of intercellular separation 14h stretch; 100sec per stretch cycle; 0-6% stretch (diameter)	total image area [μm2] (FIJI)	% acellular area (FIJI)	stretch experiment #
1_unstretched	1-ctrl_2xZ 2x2_O-mid1	1.07536e+06	0.333153	22
	5-ctrl_25x .75xZ_O1	384776	0.196695
	5-ctrl_25x .75xZ_O2	384776	0.00762938
	5-ctrl_2xZ 2x2_O-mid1	384588	0.0402737
2_unstretched+ML141	2-ctrl+ML141_25x .75xZ_O1	384776	4.94642
	2-ctrl+ML41_2xZ 2x2_O-mid1	384588	0.244494
6_unstretched+ML141	6-ctrl+ML141_25x .75xZ_O1	384776	5.21753
	6-ctrl+ML41_2xZ 2x2_O-mide1	384588	4.47219
								Therefore, the Brown-Forsythe and Welch ANOVA was choosen for statistical testing of the dataset.
3_stretch	3-stre_2xZ 2x2_O-mid1_crop-1	1.07536e+06	4.241
4_stretch+ML141	4-stre+ML41_2xZ 2x2_O-mid1	1.07536e+06	10.2621
	4-stretch+ML141_25x .75xZ_O1	384776	8.77597
1_unstretched	1-ctrl_25x .75xZ_O1	384776	0.151706	23
	1-ctrl_2xZ 2x2_O-mid1	1.10023e+06	0.0647606
2_unstretched+ML141	2-ctrl+ML141_25x .75xZ_O1	384776	2.11635
	2-ctrl+ML141_2xZ 2x2_O-mid1	1.10023e+06	5.95797
3_stretch	3-stretch_25x .75xZ_O1	384776	0.00305165
	3-stretch_2xZ 2x2_O-mid1	1.09972e+06	0.0618367
	3_stretch O_0.75xZ	385152	0.0638961
4_stretch+ML141	4-stretch+ML141_25x .75xZ_O1	384776	3.01142
	4-stretch+ML141_25x .75xZ_O2	384776	8.99918
	4-stretch+ML141_2xZ 2x2_O-mid1	1.09972e+06	3.23069
	4_stretch+ML141 O_0.75xZ	385152	1.94149
2_stretch+ML141	2-stretch+ML141_25x .75xZ_O1	384776	11.8466	24
	2-stretch+ML141_25x .75xZ_O2	384776	5.19609
2_stretch+siCdc42	#2_stretch+siCdc42_1	53786.1	7.699	29+30
	#2_stretch+siCdc42_2	54092.3	9.462					Followed by multiple comparisson testing between the individual groups:
	#2_stretch+siCdc42_3	54092.3	4.522
	#2_stretch+siCdc42_s4	53786	0.312
	#2_stretch+siCdc42_w5	53123	0
3_stretch+siCdc42	#3_stretch+siCdc42_mid_1	53984.2	8.89
	#3_stretch+siCdc42_w_2	53966.2	6.616
	#3_stretch+siCdc42_s_3	53840.1	38.935
	#3_stretch+siCdc42_s_4	54056.3	21.18
4_stretch+siCdc42	#4_stretch+siCdc42_mid_1new	54092.3	5.521
	#4_stretch+siCdc42_w_2	54092.3	24.783
	#4_stretch+siCdc42_mid_3	53804.1	11.973
	#4_stretch+siCdc42_x_4	53248.2	4.763
	#4_stretch+siCdc42_mid_5	53714	35.679
	#4_stretch+siCdc42_wMid_5	54092.3	41.841
2_stretch+siScramble	#2_stretch+siScramble_mid_1	53804.2	0
	#2_stretch+siScramble_e_2	53840.2	0
	#2_stretch+siScramble_s_3	53858.1	0
	#2_stretch+siScramble_mid_4	54268	0
	#2_stretch+siScramble_mid_5	53984.2	0
3_stretch+siScramble	#3_stretch+siScramble_1	54038.2	0
	#3_stretch+siScramble_2	54092.3	0
	#3_stretch+siScramble_3	54092.3	0
	#3_stretch+siScramble_4	53966.1	0
4_stretch+siScramble	#4_stretch+siScramble_1	54092.3	0
	#4_stretch+siScramble_2	54092.3	0
	#4_stretch+siScramble_3	53714.2	0
	#4_stretch+siScramble_4	53840.2	0
5_unstretched+siCdc42	#5_no stretch+siCdc42_1	53768	0
	#5_no stretch+siCdc42_2	53732.2	0
	#5_no stretch+siCdc42_3	53768.2	0
	#5_no stretch+siCdc42_4	53912.1	0
6_unstretched+siCdc42	#6_no stretch+siCDC42_mid1	54092.3	2.358
	#6_no stretch+siCDC42_s2	54092.3	8.851					All statistics:					Statistics shown in Fig.5j:
	#6_no stretch+siCdc42_mid1	53732.3	0
	#6_no stretch+siCdc42_w2	53876	0
	#6_no stretch+siCdc42_S3	54092.3	0
	#6_no stretch+siCdc42_w4	54092.3	0
5_unstretched+siScramble	#5_no stretch+siScramble_mid1	53569.9	0
	#5_no stretch+siScramble_sw2	53966.1	0
7_unstretched+siScramble	#7_no stretch+siScramble_1	53732.1	0
	#7_no stretch+siScramble_2	53912.1	0
	#7_no stretch+siScramble_3	53858.1	0
	#7_no stretch+siScramble_4	54092.3	0
8_unstretched+siScramble	#8_no stretch+siScramble_mid1	54092.3	0
	#8_no stretch+siScramble_w2	54092.3	0
	#8_no stretch+siScramble_mid3	54092.3	0
1_stretch+siCdc42	1_stretch+siCdc42_sw1	53588.8	1.102	31
	1_stretch+siCdc42_midn1	54092.5	8.723
	1_stretch+siCdc42_ee2	54038.4	26.271
	1_stretch+siCdc42_e3	54092.5	0
	1_stretch+siCdc42_mid4	54092.5	25.106
2_stretch+siCdc42	2_stretch+siCdc42_mid1	54092.5	0.089
	2_stretch+siCdc42_n2	54092.5	19.629
	2_stretch+siCdc42_w3	54020.4	13.618
	2_stretch+siCdc42_mid4	54092.5	0.06
3_stretch+siScramble	3_stretch+siScramble_mid1	54002.4	0
	3_stretch+siScramble_w2	54092.5	0
	3_stretch+siScramble_n3	53714.4	0
	3_stretch+siScramble_mid4	53876.2	0
	3_stretch+siScramble_mid5	53858.3	0
4_stretch+siScramble	4_stretch+siScramble_mid2	53894.3	0
	4_stretch+siScramble_s3	53912.3	0
	4_stretch+siScramble_sw4	53894.4	0
	4_stretch+siScramble_w5	54002.4	0
5_unstretched+siCdc42	5_no-stretch+siCdc42_mid1	53786.1	0
	5_no-stretch+siCdc42_e2	53894.3	13.961
	5_no-stretch+siCdc42_midN3	54092.5	0
	5_no-stretch+siCdc42_midNW4	54092.5	0.145
6_unstretched+siCdc42	6_no-stretch+siCdc42_mid1	54092.5	5.545
	6_no-stretch+siCdc42_w2	54092.5	13.011
	6_no-stretch+siCdc42_3	54092.5	0.669
7_unstretched+siScramble	7_no-stretch+siScramble_mid1	54092.5	0
	7_no-stretch+siScramble_w2_decon	54092.5	0
	7_no-stretch+siScramble_sw3	54092.5	0
	7_no-stretch+siScramble_midw4	53930.3	0
8_unstretched+siScramble	8_no-stretch+siScramble_mid1	53858.4	0
	8_no-stretch+siScramble_mid2	54092.5	0
	8_no-stretch+siScramble_s3	54092.5	0
	8_no-stretch+siScramble_n4	54092.5	0
1_stretch+siCdc42	1_str+siCdc42_2x_e1	54092.5	17.278	39
	1_str+siCdc42_2x_mid2	53516.9	26.605
2_stretch+siCdc42	2_str+siCdc42_2x_mid1	53750.5	0
	2_str+siCdc42_2x_mid2	53984.4	3.601
	2_str+siCdc42_2x_se2	53786.4	4.015
3_stretch+siScramble	str+siScramble_2x_mid1_only_Cd31	54092.5	0
	3str+siScramble_2x_w1_only_Cd31	52443.5	0
	3str+siScramble_2x_mid3	53480.5	0
	3str+siScramble_2x_w4	53768.3	0
	3str+siScramble_2x_mid5	53804.4	0
	3str+siScramble_2x_mide6	53822.4	0
4_stretch+siScramble	4str+siScramble_2x_n1	53786.3	0
	4str+siScramble_2x_e2	53750.2	0
	4str+siScramble_2x_3	53534.9	0
5_unstretched+siCdc42	5_no-str+siCdc42_2x_mid1a	53714.3	0
	5_no-str+siCdc42_2x_mid2b	54092.5	0.364
	5_no-str+siCdc42_2x_mide3	54092.5	0.332
	5_no-str+siCdc42_2x_s4	53876.4	2.478
6_unstretched+siCdc42	6_no-str+siCdc42_2x_new1	53642.4	0.39
	6_no-str+siCdc42_2x_w2	53894.4	0.747
	6_no-str+siCdc42_2x_se3	53804.4	0.985
7_unstretched+siScramble	7_no-str+siScramble_2x_mid1	54092.5	0
	7_no-str+siScramble_2x_mid2	54092.5	0
	7_no-str+siScramble_2x_3	54092.5	0
	7_no-str+siScramble_2x_4	54092.5	0
	7_no-str+siScramble_2x_5	54092.5	0
8_unstretched+siScramble	8no-str+siScramble_2x_mid1	52978.7	0
	8no-str+siScramble_2x_w2	53373.7	0
	8no-str+siScramble_2x_n3_1	53894.3	0
	8no-str+siScramble_2x_n3_2	54092.5	0

## Sheet: Fig. 5k
OptoITSN+iLid				membrane length of quantified area	total cell membrane length	membrane length ratio	cell area before experiment start	cell area after experiment (μm2)	cell area change after experiment	Percent cell area change (%)	cell area % normalised to cell membrane length
	no photoactivation	n=5	LEC4B_Overlap_No488	130.964	130.964	1	1052.36	1093.4	103.9	3.8999	3.8999				STATISTICAL TESTING
			LEC5D_Overlap_No488	160.729	160.729	1	1012.96	1039.33	102.603	2.60297	2.60297
			LEC9B_Overlap_No488	146.282	146.282	1	493.807	500.975	101.452	1.45158	1.45158				1. Normality testing (Shapiro-Wilk)
			LEC3A	159.849	159.849	1	799.699	812.535	101.605	1.6051	1.6051
			LEC3B	106.479	106.479	1	992.404	984.297	99.1831	-0.816905	-0.816905
				membrane length of quantified area	total cell membrane length	membrane length ratio	cell area before experiment start	cell area after experiment (μm2)	cell area change after experiment	Percent cell area change (%)	cell area % normalised to cell membrane length
	photoactivation	n=6	LEC5A_Overlap-1.tif	170.589	170.589	1	996.83	1293.78	129.789	29.7894	29.7894
			LEC5B_Overlap-1.tif	257.299	257.299	1	2281.61	2373.51	104.028	4.02791	4.02791
			LEC5C_Overlap-1.tif	44.5101	157.32	0.282927	141.563	402.418	284.268	184.268	52.1343
			LEC6A_Overlap.tif	84.2221	129.672	0.649501	493.551	706.792	143.205	43.2054	28.0619
			LEC6B_Overlap-1.tif	191.318	191.318	1	1500.11	1844.67	122.969	22.9693	22.9693
			LEC9A_Overlap.tif	206.865	206.865	1	1384.15	1599.18	115.535	15.5354	15.5354
The whole cell was quantified.
Only the parts of the cell within the illuminated window were quantified.
															2. For low sample numbers better to use Levene test instead of F-test to determine if SD varies between the two groups tested
																Pr(>F) = 0.06246
																Pr(>F) > 0.05 therefore classic Student's t-test as variance homogeneity
															Therefore, the unpaired student t-test was choosen for statistical testing of the dataset (in R).
															NOTE: PRISM computes only the F-test regardless of sample size. We additionally computed the Levene test in R-studio (Version 2024.04.1+748 (2024.04.1+748)) which determined variance homogeneity.
															Therefore, we used the unpaired-student t-test assuming that both tested populations have the same SD.

## Sheet: Fig. 5l
Time (Hours)	iLid Control				OptoITSN + iLid
	Replicate 1	Replicate 2	Replicate 3	Replicate 4	Replicate 1	Replicate 2	Replicate 3	Replicate 4
	Resistance				Resistance
0.000665278	333.5	351.3	359.8	374.8	406.4	469.3	410.6	430.8
0.0389214	326.2	353.8	361.5	374.7	419.8	478.8	421.8	462.7
0.0705044	331.4	372.7	372.7	385.1	462.1	520.6	447.1	505.8
0.10232	343.1	404.1	393	406.6	507.9	573.3	480	554.7
0.133917	364.1	450.4	421	434.9	555.8	627.5	513.1	611.9
0.165391	392.1	514.5	455.2	466.1	608.1	688.3	551.8	677
0.197226	425.9	594.8	492.4	500.2	670.3	760.3	597.4	749.3
0.22866	464.7	687.1	534	541	737.7	835.3	644.4	814.7
0.260324	506.6	782.7	580.2	585.7	804.5	913.4	696	883.8
0.292046	550.5	878.8	631.1	633.1	873.8	987.1	750.2	951.7
0.323901	595.4	970.8	691	682	944.4	1061.2	806.7	1015.9
0.355644	640.2	1059.3	750.7	731.6	1007.1	1122.9	861.6	1075.9
0.387059	681.2	1141.1	812.5	779.4	1065	1181.2	915.2	1133.7
0.418768	724	1216.1	875.5	824.8	1121.6	1231.1	965.2	1185.1
0.450073	761.9	1288.4	938.2	870.3	1173.6	1276.6	1015.3	1237.4
0.481653	798.7	1355.9	998.8	914	1227.3	1321.5	1065.8	1285.7
0.513413	833.2	1425	1057.9	955.5	1277.5	1363	1108.8	1328.2
0.544648	864.4	1489.6	1113.6	994.6	1318	1393	1151.8	1370.9
0.575784	893.7	1552.9	1169.4	1030.6	1348.7	1416.3	1188.2	1418.6
0.60712	923.4	1612.4	1228.6	1068.9	1383.2	1438.8	1221.6	1459
0.638212	949.2	1669.8	1284.6	1107.3	1414.6	1462.6	1258.5	1496.6
0.669166	977.1	1727.6	1341.5	1149.3	1443.3	1480.2	1290.5	1532
0.700136	1008.1	1772	1397.3	1190.1	1464.1	1501.2	1325	1566.3
0.731134	1034.1	1817.5	1446.4	1230.2	1490.5	1520.3	1359.3	1598.2
0.76208	1060.9	1860.6	1502.3	1270.8	1514.7	1541.4	1389	1617.8
0.7928	1085.4	1905	1555.8	1304.8	1534.3	1557.4	1420	1641.4
0.823583	1113.1	1945.4	1607.2	1338.9	1552.9	1573.1	1438.6	1667.5
0.854293	1137.4	1980.3	1657.3	1369	1577.6	1585.4	1461	1694.1
0.885102	1159.4	2014.8	1706.3	1401.1	1590	1597.1	1482	1716.4
0.915684	1181.5	2047.7	1753.8	1433.9	1603.9	1608.5	1499.5	1747.7
0.946382	1201.5	2080.3	1796.1	1463.4	1617.8	1621	1516.6	1772.9
0.97711	1222.7	2110.6	1845.1	1489	1635.8	1629.6	1536.6	1795.7
1.0077	1240.4	2134.5	1887.1	1518.4	1653.2	1643.3	1552.2	1818.6
1.03846	1263.3	2160	1921.8	1544.6	1672.9	1658.2	1573.8	1830.3
1.06899	1282	2189.9	1965.7	1571	1692.5	1664	1587.9	1851.9
1.0996	1295.7	2219.4	2009.1	1596.5	1706.6	1663	1596.9	1859.1
1.13043	1314.7	2251.1	2040	1624.9	1731	1668.3	1608	1873
1.16096	1335.5	2272.3	2078.8	1643.5	1746.4	1673.5	1626	1890
1.19173	1357.1	2288.6	2112.8	1668.8	1760	1688.2	1646.8	1895.4
1.22238	1372.3	2319.3	2141.8	1684.1	1774.6	1688.1	1647.7	1910.5
1.25301	1390.8	2343.3	2170.8	1697.9	1790.7	1695.9	1659.2	1926.1
1.28359	1405.3	2353.7	2196.9	1718.3	1797.4	1706.2	1670.1	1933.5
1.3142	1418.7	2369	2227.2	1741.1	1812.2	1714.3	1679.2	1951.3
1.3448	1433.8	2382.6	2257.1	1758.1	1822.9	1719.7	1681.2	1960.5
1.37551	1445.7	2394.1	2276.3	1785.2	1837.5	1731.6	1681.1	1966
1.40627	1459.7	2411.7	2303.6	1802.2	1847.8	1737.2	1694	1962
1.43689	1477.9	2424	2324.7	1820.1	1855.9	1745	1695.1	1963.1
1.46759	1494	2445.7	2357.5	1837.4	1859.4	1753.7	1701.4	1974.4
1.4983	1508.9	2460.5	2373.1	1843.8	1850.7	1760.5	1709.5	1984
1.52882	1531.4	2482.3	2402.9	1869.5	1844.6	1772.1	1708.3	1987.8
1.55931	1545.3	2500.3	2411.2	1884	1848.7	1770.2	1709.8	1995.2
1.58998	1555.4	2511.7	2438.4	1893	1855.3	1771.7	1711.2	2004.3
1.62053	1565.3	2537.5	2458.2	1911.6	1861.2	1778.8	1719	2019.5
1.65101	1578.8	2550.6	2479.7	1919.5	1866.7	1785.6	1723.7	2026.8
1.68151	1590.3	2569.3	2491.4	1938.4	1874.9	1789	1726.3	2040.9
1.71206	1606.5	2592.5	2511.8	1954.5	1887.6	1794.2	1730.1	2047.6
1.74265	1620.7	2606.7	2528	1966.7	1893.8	1800	1737.7	2050.1
1.77325	1634.2	2622	2552.1	1985.2	1905.7	1807.1	1732.3	2050
1.80391	1644.4	2631	2591.9	1998.1	1912.2	1812.5	1741.1	2055.3
1.83474	1656.3	2644.3	2610.9	2008.7	1919.8	1808.2	1739.8	2057.2
1.86525	1678	2659.1	2620.3	2018.6	1928.9	1803	1739.2	2064.2
1.89592	1697.2	2669.5	2627.5	2026.5	1931.4	1798.9	1740.5	2074.1
1.92642	1709.2	2679	2631.9	2031	1930.4	1804.8	1754.6	2092.7
1.9569	1719.5	2690.2	2654	2039.6	1946.2	1804.4	1770.8	2099.5
1.98747	1734	2697.3	2675.9	2056.1	1945.6	1817.9	1778.3	2098.7
2.01817	1743	2707.4	2686.4	2059.2	1949.7	1829.7	1767.9	2103.6
2.04871	1752	2720.4	2705.4	2066.4	1965.8	1833.7	1773.4	2104.6
2.07922	1766.1	2722.2	2717.8	2066.2	1978.8	1825.5	1779.7	2113.1
2.10982	1776.2	2727.4	2730.2	2073.8	1973.6	1830.6	1782	2117.5
2.1404	1793.9	2722.6	2748.9	2076.6	1966.2	1831.9	1792.1	2114.3
2.17094	1797.8	2730.3	2752.5	2085.8	1959.2	1836.8	1786.2	2127.9
2.20144	1803.2	2735	2759.3	2110.1	1956.6	1837	1778.9	2134.2
2.23214	1814.7	2744.5	2769.5	2118.5	1959.3	1836.4	1780	2134.3
2.26269	1823.2	2744.2	2765.9	2128.3	1958.5	1834.5	1787.8	2140.2
2.29323	1831.2	2757.3	2777	2132	1956.1	1839.1	1776.1	2145
2.32378	1832.9	2766.4	2794.5	2124.6	1960.5	1841	1779	2152.2
2.35431	1837.4	2769	2808.1	2131.2	1958.9	1838	1782.9	2153.4
2.38489	1840.9	2756.2	2805.2	2135.4	1962.4	1842.9	1779.8	2156.7
2.41541	1849.4	2771.6	2803	2145.9	1964.9	1844.2	1780.4	2173.3
2.44597	1857	2761.7	2800.2	2148.9	1977.5	1842.8	1786.7	2167.3
2.47648	1862.9	2749.1	2817.4	2159	1981	1840.4	1783.1	2173.5
2.50701	1862.7	2749.2	2828	2157.9	1982.6	1845.6	1772.6	2179.2
2.53752	1857.8	2750.7	2818.6	2163.5	1980.2	1843.1	1764.4	2179.6
2.56802	1856.8	2747.4	2825.8	2182.1	1984.1	1840.4	1766.7	2166.9
2.59854	1857.1	2739.8	2831.9	2186.4	1987.6	1831.9	1764.9	2167.5
2.62906	1868.4	2747.1	2840	2181.6	1982.2	1830.4	1765	2164.1
2.6596	1879.4	2725	2821.6	2193.1	1983.8	1838.5	1764.5	2158
2.69024	1887.5	2733.5	2801.5	2187.2	1989.9	1834.3	1764.5	2158.7
2.72072	1879.9	2731.8	2785.6	2191.3	1989.9	1833.3	1765.4	2159.8
2.75123	1886.4	2729.2	2788.9	2196.4	1981	1826	1772.9	2162.3
2.7818	1889.4	2717.9	2800.5	2196.5	1981.9	1809.7	1786.9	2164.1
2.8124	1899.4	2710.9	2812.2	2186.7	1992.4	1809.3	1786.7	2164.2
2.84289	1899.2	2728.5	2802.7	2189.1	1999.2	1804.6	1792.4	2168.3
2.87336	1890.5	2727.6	2782.5	2194.2	1999.5	1802.3	1801.2	2157.3
2.90386	1886.5	2726.1	2785.5	2187.3	1995.8	1796.8	1804.9	2158.8
2.93439	1892.1	2719.7	2779.9	2198.2	2000.9	1801.2	1806.2	2159.4
2.96497	1891.4	2708.4	2777.8	2199.7	1997	1795.1	1803	2163.2
2.9955	1882.5	2706.1	2780.6	2207	1992.2	1784.8	1787.7	2153.6
3.02617	1889	2699.9	2778.2	2201.7	1991.9	1774.3	1788.5	2156.8
3.05668	1903.3	2698	2784.8	2209.2	1989	1769.8	1787.8	2144.4
3.08722	1892.3	2690.6	2787.5	2203.3	1975	1758.8	1792.6	2150.3
3.11785	1897.4	2696.2	2784	2207.8	1973.9	1761.3	1801.2	2141.7
3.14843	1905.3	2690.5	2799.3	2201.5	1975.4	1764	1789.3	2146.9
3.17894	1911.8	2706.5	2783.2	2203.1	1965.5	1759.1	1792.1	2161.2
3.20947	1900.2	2698.5	2795.7	2207	1962	1766	1793.7	2176.5
3.24003	1910.4	2698	2801.1	2200.8	1951.3	1762.9	1793.4	2189.3
3.27056	1914	2693.1	2798.3	2204.8	1948.2	1760.1	1801.1	2190.8
3.30108	1919.8	2687.2	2796.5	2202.4	1941.6	1755.1	1794	2190.8
3.33166	1917.3	2692	2769.1	2214.2	1939.2	1766.1	1800.9	2185.9
3.36213	1919.5	2683.4	2767.9	2221.4	1948.1	1764.9	1796.7	2174
3.3926	1926.4	2687.9	2772.2	2221.5	1957.2	1755.4	1791.8	2177
3.42311	1935.1	2687.8	2766.4	2226.7	1954.9	1763.9	1792.8	2177.4
3.4537	1936.8	2683.6	2773.2	2223.1	1939.8	1762.3	1792.9	2170.8
3.48426	1936.5	2688.6	2765.3	2220.9	1941.7	1759.1	1791.3	2162.7
3.5148	1943.4	2685.8	2769.3	2226.5	1947.7	1759.6	1786.9	2161.2
3.54537	1943.6	2689.9	2787.1	2229.4	1951.2	1760.1	1784.3	2165.2
3.57584	1947.7	2680.6	2777.7	2238.1	1947.2	1762	1772	2170.1
3.60641	1949.7	2663.8	2782.4	2234.3	1944.3	1770.5	1764.4	2173.3
3.63695	1950.2	2657.2	2771	2240.3	1940	1767	1766.2	2169.7
3.66748	1955.8	2659.6	2774.2	2244.3	1931.1	1760.9	1770.2	2170.2
3.69839	1954.8	2646.9	2764.5	2244.1	1926	1765.6	1766	2168
3.7293	1953.4	2630.8	2775.6	2249.1	1923.8	1761.9	1753	2163.2
3.75978	1956.4	2634.2	2776.3	2256.7	1922.9	1762.2	1758.1	2156.3
3.7906	1956.2	2639.3	2790.3	2266.4	1917.7	1762.8	1756	2147.4
3.82133	1957.8	2646.4	2778.7	2264.6	1919.5	1757.1	1759.5	2129
3.85212	1967.2	2644.1	2761.1	2268.3	1920.2	1752.3	1753.4	2123.1
3.88283	1965	2644.1	2762.1	2257.1	1919.2	1755.4	1757.7	2116.3
3.91331	1962	2644.7	2754.2	2254.4	1917.5	1755.3	1743.7	2115.7
3.9438	1959.5	2654.3	2762.7	2264.7	1917.5	1753.1	1737.4	2112.1
3.97431	1964.4	2649.6	2773	2271.8	1912.8	1750.7	1741.7	2106.7
4.005	1961.7	2644.9	2752	2276.2	1920	1748.4	1743.2	2105.2
4.0357	1965.7	2644.7	2733.2	2279.4	1918.5	1745.6	1735.4	2103.5
4.06619	1963.6	2643.1	2734.7	2281	1907.4	1746.7	1728.6	2093.2
4.09668	1958.1	2644.2	2738.9	2284.5	1900.1	1743.6	1741.1	2086.4
4.12718	1953.8	2631.8	2717.4	2284.1	1895.3	1744.2	1737.8	2093.4
4.15768	1945.8	2622.8	2708.8	2287.6	1885	1738.4	1722.7	2091
4.18817	1956.6	2617.2	2706.6	2280.6	1876.1	1729.7	1708.6	2087.2
4.21872	1950.2	2608.4	2707.2	2276.6	1869.5	1725.8	1709.1	2078.1
4.24919	1956.6	2620.4	2704.3	2286.7	1861.1	1726.9	1703.3	2075.5
4.27971	1954.1	2606.6	2704.7	2283.1	1847.3	1737.5	1702.4	2064.6
4.3102	1952.6	2604.6	2679.5	2301.9	1848.2	1738.7	1705.2	2070.5
4.34068	1946.1	2582.8	2675.5	2284.3	1842.3	1744.3	1702.7	2069.1
4.37112	1952.3	2578	2671.5	2278.3	1834.7	1739.6	1693.5	2062.9
4.40164	1943.2	2581	2671.5	2268.6	1828.8	1736.9	1689.9	2065.3
4.43222	1950.9	2559	2676.4	2276.7	1822.7	1742.6	1688.9	2057.5
4.46285	1955.4	2555.3	2663.8	2261.5	1822.9	1736.1	1684.5	2051.2
4.49326	1950.5	2554.2	2671.3	2257.6	1823.9	1741.1	1689.7	2038.5
4.52375	1950.6	2563.4	2667.5	2267.7	1816.1	1740.2	1685.7	2032.4
4.55422	1936.3	2555.7	2661.7	2266.9	1803.2	1745	1683.4	2036.4
4.58472	1939.1	2546.7	2674	2250.1	1806	1747.4	1673.5	2029.2
4.61523	1943.8	2540	2659.2	2251.1	1803.7	1743.8	1664.3	2019.1
4.6457	1946.4	2532.8	2652.6	2251.5	1796.9	1737.4	1662.8	2004
4.67617	1940.6	2520.6	2639.5	2239.2	1796.8	1734.6	1664.8	2004.2
4.70668	1938.4	2512.9	2626.4	2242.1	1793.2	1728.8	1657.2	2002.4
4.73723	1940.3	2507.3	2620.5	2243.3	1785.7	1728.6	1642.6	1987.7
4.76776	1940.6	2500.1	2629.3	2225.5	1786.5	1727.2	1639.9	1980.2
4.79821	1938.2	2496.5	2611.6	2220.6	1774.9	1725	1635.2	1973.6
4.8289	1938.1	2489	2598.9	2209.5	1773.9	1716.5	1633.9	1978.5
4.85939	1936.6	2479.1	2598.9	2197.5	1753.5	1715.3	1633.9	1973.4
4.8898	1946.1	2467.5	2592.4	2211	1743.8	1707.4	1634.7	1963.8
4.92031	1948.6	2468.4	2585	2217.2	1734.6	1701.3	1635.7	1959.3
4.9509	1951.4	2465.7	2589.3	2201.7	1738.9	1699.8	1638.4	1946.2
4.98138	1945.8	2462	2583.2	2194	1740.9	1690.7	1634.9	1944.8
5.01189	1944.1	2452.9	2585.3	2200.9	1729.4	1691	1637.5	1946.2
5.04242	1939.3	2446.4	2575.2	2206.4	1728.6	1689.3	1632.6	1943.3
5.07292	1933.1	2434.1	2565.6	2192.3	1722.2	1687.2	1633.7	1935.2
5.10343	1926.6	2420.9	2551.4	2189.7	1724.1	1693.3	1625.9	1931.1
5.13388	1922.4	2410.9	2539.2	2193.4	1720.9	1693.4	1618.3	1928.6
5.1644	1928.6	2401.1	2525.9	2190.7	1720.6	1684.4	1602.2	1930.6
5.19487	1927.9	2397.8	2515	2183.9	1722.5	1677.1	1594.2	1922.2
5.22536	1928.2	2398.9	2516	2188	1723.7	1670.9	1584.9	1921.5
5.25586	1924.1	2393.1	2510.7	2191.3	1714	1666.1	1570.9	1919.2
5.28639	1923.8	2382.7	2496.7	2188.1	1702.8	1656.8	1562.6	1916.7
5.31689	1918.7	2378.8	2483	2186.3	1698.1	1660.5	1561.1	1907.4
5.34763	1912.5	2377.9	2479	2175.6	1697.1	1657.8	1563.9	1895.6
5.37807	1911.9	2376.4	2491.8	2181	1692.2	1650.5	1558.4	1889.9
5.40857	1911.4	2363.9	2470	2186.8	1689.6	1650.7	1553.5	1879.5
5.43904	1921.4	2356.3	2469.1	2182.8	1684.3	1647.1	1559.3	1873.8
5.46959	1913.2	2346.3	2469.9	2173.7	1673.3	1643	1557.2	1881
5.50007	1913.1	2334.9	2462.3	2171.5	1666.2	1639.9	1555.5	1876.5
5.53059	1918.1	2322.8	2453.3	2177.9	1663	1636.8	1545.7	1874.6
5.56103	1913.5	2312.9	2458	2180.6	1665.6	1630.8	1535.7	1870.9
5.59154	1906.6	2304.9	2459.8	2183.7	1663.6	1620.3	1533	1869
5.62205	1901.6	2298.1	2458.7	2192.4	1651.2	1627.5	1533.8	1865.3
5.65254	1892.8	2294.6	2450.5	2191.8	1646.6	1630.9	1545.3	1869.5
5.68321	1890.1	2291.7	2435	2195.8	1635.3	1627.1	1548.4	1857.5
5.71367	1887.8	2284.9	2436.1	2189.4	1629.4	1625.9	1551.5	1856.6
5.74421	1898.8	2278.6	2428.1	2198.2	1630.5	1623	1542	1849.2
5.77466	1893.2	2270.1	2428.1	2188.9	1625.5	1611.4	1536.6	1858.6
5.80511	1891.5	2267.1	2426.3	2188.3	1625.8	1616.7	1534.3	1854.9
5.83562	1882.2	2256	2418.6	2190.9	1617.5	1616.8	1532.9	1856.1
5.86616	1875.5	2247.5	2411.2	2186.2	1625.5	1615.7	1535.6	1857.9
5.89657	1876.8	2240	2407	2179.8	1632.6	1611.6	1521.7	1851.2
5.92705	1867.7	2226.2	2387.4	2172.4	1634.9	1613.8	1521.9	1840.5
5.95755	1869.3	2214.7	2386.1	2170.6	1627.7	1609.9	1523.9	1846.1
5.98807	1864.9	2219.4	2382.6	2164.3	1623.6	1602.6	1512.8	1845.3
6.01861	1857.2	2214.9	2376.2	2160.3	1614.2	1587.8	1504.4	1838.9
6.04914	1851.4	2212.8	2373.5	2159.5	1615.1	1581.7	1501.7	1830.3
6.07965	1854.7	2207.4	2375.2	2150.3	1611.9	1578.8	1500.8	1814.1
6.11016	1846.5	2206.6	2370.8	2142.6	1617.1	1577.2	1502.7	1809.7
6.14067	1846.9	2200.5	2362.8	2140.2	1618.5	1568.4	1505	1801
6.17115	1843.4	2197	2371	2131	1617.6	1563.4	1498.3	1796.2
6.20167	1837.6	2181.6	2369.5	2138.1	1618.1	1561.7	1493.9	1792.2
6.23215	1846.6	2181.1	2371.4	2127.3	1616.6	1560.9	1493.2	1790.8
6.26268	1856	2182.8	2368.3	2124.3	1612.7	1557.7	1489.3	1789.1
6.2932	1855.2	2181	2375.2	2124.8	1611.6	1559.7	1492.3	1781.8
6.32374	1840.3	2172.6	2367.9	2121.5	1611	1563.3	1497.3	1777.9
6.35425	1837.9	2170.7	2377.3	2116.4	1606.9	1562.3	1500.7	1773.4
6.3847	1838.1	2164.7	2364.8	2120.3	1606.7	1562.8	1497.4	1768.5
6.41518	1835.5	2164.3	2360.1	2117	1604.5	1561.4	1499.4	1769.2
6.44568	1831.9	2162.2	2360.9	2120.3	1604.2	1558.8	1500.8	1772.3
6.47617	1829.5	2154	2353.8	2121.5	1602.5	1551.5	1493.2	1778.3
6.50666	1831.9	2147.7	2352.6	2118.4	1597.8	1552.2	1486.3	1774.5
6.5372	1834.9	2149.2	2345.5	2111	1593.3	1558.8	1494.8	1783
6.56769	1829.6	2151.7	2340.3	2114.4	1595	1557.7	1489.2	1781.7
6.59817	1822.6	2151.4	2338.1	2104.4	1589.8	1553.3	1493.8	1776
6.62869	1820.7	2140	2333.6	2103.5	1578	1549.2	1497	1766
6.65916	1820.5	2146.5	2342.7	2104.4	1573.2	1548.4	1499	1766.8
6.68963	1816.9	2142.5	2339.4	2095.2	1566.5	1554.7	1500.9	1766
6.7201	1812.9	2137	2337	2089.5	1570.9	1562.8	1505.5	1769.1
6.75059	1810.1	2135.8	2336.6	2081.4	1574.8	1563.9	1500	1771.8
6.78111	1814.9	2135.3	2341	2081.2	1578.3	1566.2	1505.6	1771.3
6.81169	1813.9	2133	2332.1	2082.7	1579	1564.2	1503	1765.9
6.84225	1809.3	2136.2	2336	2085.5	1578.2	1563.1	1505	1773.6
6.87282	1805	2142.7	2323.5	2103.1	1579.9	1575.3	1508.2	1781
6.90331	1802	2136.6	2316.5	2098.4	1578.5	1577.2	1506.4	1789.3
6.93382	1802.4	2131.1	2305.7	2099.5	1568.7	1575.3	1507.2	1784.4
6.96435	1792.9	2127.8	2298.1	2096.6	1568.7	1575.7	1510.1	1786.2
6.99484	1789.1	2124	2298.8	2098.9	1573.1	1575.6	1512.2	1797.3
7.02538	1786.1	2113.8	2296.1	2104.2	1576.1	1573	1509.7	1801.3
7.05592	1782.9	2116.5	2285.8	2115.7	1572.1	1573.4	1512.1	1789.7
7.0864	1775.8	2114.7	2301.7	2105.1	1572.9	1578.3	1507.9	1791.1
7.11692	1783.8	2119.7	2307.7	2102.8	1576.8	1582.2	1508.9	1796.7
7.14738	1780.6	2112.5	2307.8	2111.5	1576.3	1586.7	1511.9	1794.1
7.17786	1788.6	2117.3	2309.2	2100.6	1572.8	1595.9	1519.3	1790.2
7.20834	1790.5	2115.8	2314.5	2093	1573.2	1601.7	1514.2	1791.4
7.23878	1794.5	2119.6	2317	2096.4	1564.9	1593.9	1518.1	1791
7.26931	1792.5	2112	2315.2	2096.4	1566.4	1596.6	1516.7	1787.3
7.29985	1782.7	2111.7	2316.4	2090.1	1572.7	1593.1	1513.3	1783.5
7.3304	1785.9	2109.3	2308.3	2101.5	1569.8	1587.8	1515.6	1794.7
7.36092	1785.9	2106.1	2309.7	2109.5	1569.9	1598.9	1513.7	1795.5
7.39136	1789.4	2098.5	2305.6	2119.5	1568.2	1597.1	1523.4	1796.7
7.42177	1798.6	2087.3	2305.5	2119.7	1565.7	1590.6	1529.9	1789.8
7.45229	1799	2080.4	2311.5	2114.7	1569.1	1586.3	1528.5	1794.9
7.48276	1801.5	2083.4	2314.8	2112.2	1570.9	1586.5	1526.7	1792.1
7.51324	1801.4	2085	2305.8	2117.6	1570.1	1588	1530.9	1793.2
7.54373	1801	2086.1	2298.4	2120.7	1573.5	1586.2	1533.4	1793.7
7.57419	1801.6	2087.2	2293.7	2124.8	1575.2	1588.9	1544.9	1799.2
7.60468	1808	2083.3	2291.4	2125.6	1571.2	1585.7	1556.1	1801
7.63513	1805.7	2083.5	2296.1	2124.5	1567.7	1586.1	1548.3	1800.8
7.66564	1811.3	2084.7	2296.9	2123.9	1563.4	1589.6	1547.4	1796.8
7.69616	1814.7	2080.8	2288.9	2127.9	1562	1590.8	1551.1	1802.6
7.72666	1818.4	2079.7	2284.2	2135.2	1564	1589	1547.6	1800.8
7.75721	1827.6	2085	2280.5	2136.1	1560.2	1583.9	1549.6	1812.8
7.78769	1827.2	2084.2	2290.6	2128.4	1559.6	1593.6	1542.7	1813.4
7.81817	1825.3	2073.3	2302.7	2134.6	1555	1600.3	1544	1816.3
7.84874	1832.7	2074.7	2299.1	2133.8	1556.8	1595	1549	1827.1
7.87926	1836.7	2073.7	2295.7	2133.6	1559.7	1598.5	1547.8	1829.7
7.90971	1826.5	2069.9	2297	2137.9	1563	1603.6	1551.5	1829.1
7.94017	1821.3	2073.6	2294.4	2139.3	1558.9	1610.4	1547.7	1840.4
7.97072	1823.5	2084.4	2285.9	2133.2	1565.3	1621.3	1542	1851.9
8.00124	1822.2	2086.7	2286.7	2135.9	1560.2	1619.2	1549.9	1852.9
8.03171	1822.8	2087.4	2283.8	2140.5	1558.4	1626.1	1553.8	1860.6
8.06221	1829.9	2085.6	2283.4	2144.9	1557.3	1622.3	1555.8	1856.3
8.09274	1832	2081.4	2282.4	2138.8	1563.1	1624.6	1568.9	1856.7
8.12323	1831.8	2085.4	2276.8	2131.7	1563	1631.5	1571.4	1854.9
8.15372	1830.6	2082.5	2283.4	2139	1570.9	1625.2	1569.2	1849.1
8.18427	1840.1	2082.3	2290.5	2143.4	1579.2	1622.4	1574.4	1851.4
8.2148	1831.4	2078.4	2288.3	2150.3	1579.3	1615.9	1579	1858.2
8.24531	1831.9	2087.8	2288.5	2156.1	1580.2	1619.7	1580.7	1856.8
8.27584	1834.5	2091.2	2287	2150	1586.1	1617.3	1585.3	1851.4
8.30632	1833.9	2085.1	2285.2	2143.9	1582.5	1616.1	1581.8	1855
8.33679	1832.3	2081.7	2280.7	2139.6	1579.4	1611.4	1589.6	1853.7
8.36729	1833.5	2087.9	2284	2130.1	1579.4	1605.2	1583.3	1848.7
8.39775	1838.4	2087.1	2274.2	2123.9	1585.4	1619.6	1585.2	1857
8.42825	1837.3	2076.3	2277.9	2123.2	1584.4	1624.4	1586.6	1861.5
8.45874	1842	2079.5	2275.5	2121.1	1581.4	1625.1	1582.2	1868.1
8.48919	1842.1	2086.5	2271.4	2123.3	1585.7	1626.7	1586.3	1874.9
8.51968	1840.8	2087.3	2268.1	2128.5	1585.6	1628.6	1589.8	1878.9
8.55018	1847.3	2090.6	2271.7	2131.2	1588.2	1629.8	1592	1880.4
8.58072	1852.2	2092.3	2271.4	2133.3	1588.4	1629.8	1596.7	1890.3
8.61118	1856.2	2095	2264.3	2136.4	1590.6	1634.3	1607	1908.6
8.64172	1859.9	2095.8	2259.8	2135.6	1590.9	1635.8	1609.3	1911.1
8.67224	1851.8	2101.2	2260.6	2138.8	1587	1639.2	1617.5	1913.4
8.7027	1848.7	2098.6	2258.9	2144.1	1597.6	1644.6	1612.9	1915.7
8.73321	1850.4	2096.6	2255.1	2146.9	1603.9	1653	1610.4	1914.2
8.76368	1853.7	2097.4	2251.7	2143.4	1599.8	1656.5	1609.2	1930.5
8.79433	1851.3	2100.4	2248.5	2143.6	1600.5	1651.3	1604.2	1932.8
8.8249	1864.8	2104	2251	2152.5	1600.9	1649.9	1607.6	1935.3
8.85537	1860.7	2101.9	2241.5	2149.5	1605.9	1648.6	1613.1	1944.3
8.88589	1858.2	2099.6	2238.5	2138.5	1605.3	1643.8	1606.1	1952.5
8.91643	1856.9	2101.3	2247.3	2137.1	1615.1	1647.3	1601.1	1948.4
8.94692	1863.1	2098.4	2251	2148.7	1616	1654.1	1601.2	1954.2
8.97744	1862.9	2094.6	2260.1	2141.4	1619.8	1660.5	1605.3	1954.2
9.00794	1858.1	2096	2257.6	2143.7	1625.2	1671.2	1621.9	1958.9
9.03842	1858.6	2098.2	2261.7	2149	1630.3	1668.3	1626.2	1960.9
9.06894	1861	2101.6	2278	2153.4	1640.5	1670.3	1616.2	1964.2
9.09949	1851.1	2103.5	2269.9	2174.1	1642	1675.2	1618.2	1968.7
9.12999	1859.2	2110.2	2275.5	2176.2	1646.5	1686.5	1622.8	1969
9.1605	1859.4	2118	2271.3	2179.3	1645.4	1690.5	1636.7	1962.8
9.19106	1870.4	2126.6	2265.5	2175.7	1650	1704.1	1644.4	1968
9.22153	1865.6	2125.3	2276.1	2169.8	1652.7	1702.9	1654.7	1975.6
9.25198	1864.4	2121.9	2265.7	2176.1	1642	1701.6	1660.8	1975.4
9.28254	1866.9	2116.8	2269.6	2181.2	1638.4	1705.7	1679	1975.6
9.31313	1866.7	2119.2	2271.6	2182.6	1642.8	1704.2	1675.5	1977.6
9.34361	1879.6	2121.4	2284.5	2189.4	1643.9	1716.8	1674.6	1979.3
9.37414	1882.2	2117.2	2282.3	2181	1645.7	1713.2	1680.2	1980.6
9.40467	1875.7	2110.1	2275.8	2180.1	1642.3	1717.6	1675.5	1975.5
9.43512	1871.6	2104.1	2277.2	2175.5	1640.8	1718.2	1667.9	1975.4
9.4656	1873.6	2104.4	2276.5	2175	1634.2	1721.7	1668.9	1980.9
9.4961	1880	2108.9	2275.8	2176.5	1638.6	1725.4	1675.6	1991.6
9.52656	1874.7	2116.1	2270.2	2184.6	1641.7	1728.6	1678.3	1990.7
9.55703	1874.7	2116	2268.2	2175.6	1651.5	1733.2	1688.2	1994.3
9.58754	1878.7	2110.5	2266.1	2176.9	1653.9	1742.1	1700.2	2002
9.61801	1881.4	2119.9	2272.7	2185.3	1658.9	1739	1696.4	2004
9.64848	1878.8	2126.3	2276.2	2185.7	1660.7	1741.9	1689.6	1995.7
9.67894	1874	2124.1	2276	2189.4	1656.7	1750.4	1698.2	2004
9.70942	1874.8	2118.2	2275.9	2177.3	1652.8	1752.1	1697.9	2021.5
9.73995	1871.7	2114.5	2280	2169.9	1661.3	1747.2	1696.5	2019.9
9.77044	1865.5	2123.2	2292.3	2174.9	1662.6	1753	1702.8	2029.2
9.80096	1875.4	2111.3	2299.8	2176.5	1666.6	1756.9	1696.3	2029.7
9.83145	1874.2	2109.8	2305.2	2181.2	1679.9	1758.4	1692.4	2032.1
9.862	1889.7	2119	2301.6	2179.9	1680.8	1762.4	1706.5	2034.7
9.89249	1882.8	2117.5	2308.9	2184.5	1691.2	1759.1	1715.1	2048.3
9.92294	1879.6	2120	2303.7	2180.7	1691.5	1760.7	1713	2041.7
9.95347	1887.6	2118.9	2309.8	2195.4	1699.4	1767.9	1715.6	2046.1
9.98397	1888.7	2116.5	2317.8	2190.6	1705.6	1775.3	1710.8	2054.3
10.0145	1880.3	2120.8	2305	2185.7	1709.9	1784.4	1709.2	2056.2
10.045	1874.4	2128.9	2308.7	2192.9	1707.5	1790.5	1713.1	2063.1
10.0755	1882.7	2127.6	2327.5	2197.6	1709.3	1792.2	1714.8	2058.4
10.1059	1878.3	2126.5	2328	2195.2	1707.7	1790.2	1724.8	2063
10.1365	1875.1	2126	2324.1	2199.8	1714.1	1794.8	1732.3	2071
10.167	1878	2127.9	2323	2207.3	1716.7	1796.6	1723.4	2077.5
10.1976	1886.1	2132.1	2321.7	2211.2	1725.6	1808.5	1724.3	2097.8
10.2281	1888.6	2132.3	2329	2214.4	1733.2	1821.6	1723.8	2105.6
10.2585	1895.4	2131	2332.3	2220.7	1721.9	1815.6	1733.6	2110.4
10.2891	1903.1	2128.7	2331.6	2230.7	1722.1	1817.5	1735.5	2108.4
10.3195	1905.5	2137.5	2333.7	2222.7	1722	1824	1740.9	2103.6
10.35	1911.3	2133.2	2335	2221.2	1724.1	1832.6	1750.3	2111.3
10.3806	1908.8	2134	2332.5	2218.5	1722	1836.7	1750.7	2104.2
10.411	1907.7	2140.5	2331.4	2230.1	1720	1837.9	1756.4	2115.3
10.4416	1904.2	2143.5	2329.1	2224.5	1732.6	1838.4	1757.8	2107.4
10.472	1900.8	2146.3	2346.1	2224.9	1740.3	1848	1764.4	2110.8
10.5025	1903.8	2151.8	2345.3	2228.9	1745	1848.3	1778.2	2116.9
10.533	1906.1	2148.9	2338.7	2224.6	1744.9	1851.7	1783.6	2122.4
10.5635	1901.2	2148.4	2331.2	2232.6	1743.8	1849.1	1781.1	2134.1
10.594	1913.2	2159.9	2327.9	2222.2	1749.1	1853.3	1790.7	2145.8
10.6245	1926.1	2156.4	2326.8	2224.4	1746	1855.3	1800.3	2147.2
10.655	1922.8	2160.8	2325.6	2233.7	1748	1853.4	1802.9	2150
10.6855	1932.9	2162	2323.8	2236.5	1748.3	1859.4	1797.8	2146.8
10.716	1930.9	2160.8	2315.1	2237.6	1753.4	1866.2	1805.9	2147
10.7465	1926.8	2156.8	2321.5	2225.9	1751.8	1862.3	1812.4	2155
10.777	1931	2153.2	2328.6	2233.5	1750	1864.4	1810.6	2162.8
10.8076	1921.3	2156	2328.2	2232	1754	1859.6	1816.8	2170.5
10.8381	1916	2157.9	2334.9	2238.6	1760.7	1861.8	1820.3	2168.6
10.8686	1908.8	2155.6	2334.9	2249	1761.9	1861.7	1820.8	2166.7
10.8991	1913.1	2159.8	2329.9	2257.9	1766.3	1862.3	1825.5	2170.2
10.9295	1913.1	2164.7	2326.3	2252.9	1775.9	1863.2	1824.9	2176
10.9602	1921.5	2168.9	2327.8	2243.4	1781.5	1877.8	1825.7	2169.1
10.9907	1920.5	2170.3	2327.7	2266.4	1796.3	1883.1	1824.8	2171.2
11.0211	1933.1	2179	2340.3	2276.8	1800.7	1877.1	1836.9	2168.5
11.0516	1932.8	2184	2353	2274.1	1805.2	1869.3	1839	2179.4
11.0821	1940.7	2175.9	2359.1	2266.6	1804.8	1861.3	1849.6	2179
11.1127	1944.8	2179.6	2354.5	2258.5	1807.7	1879.5	1841.8	2179.3
11.1432	1945.5	2183.9	2354	2265.6	1808	1877.3	1845.6	2182.7
11.1737	1959.1	2176.9	2362.8	2266.7	1816	1870.9	1854.4	2171.6
11.2042	1958.6	2176.7	2364.9	2270.6	1819	1872.8	1858.4	2167.7
11.2347	1968.6	2187.9	2364.4	2271.2	1825.5	1879.7	1869.9	2177.3
11.2652	1983.2	2190	2368.8	2271.3	1823.9	1888.4	1878.2	2194
11.2957	1979.3	2186.3	2379.4	2265	1833	1887.8	1887.3	2193.7
11.3262	1981	2184	2383.9	2262.7	1832.7	1894.6	1887.9	2207.4
11.3567	1974.3	2186.4	2387.4	2263.5	1838.1	1899.5	1893.3	2215.7
11.3873	1969.5	2189.2	2380.5	2251.3	1845.5	1912.4	1897.7	2214.4
11.4178	1970.4	2187.5	2381.4	2258.4	1848.5	1922.3	1898.7	2221.7
11.4483	1976.3	2191.6	2400.3	2264.8	1846.5	1930.3	1898.7	2223.9
11.4788	1980	2189.8	2403.5	2267.1	1849.7	1933	1899.5	2233.6
11.5093	1978.1	2203.4	2406.7	2276.8	1850.4	1937.2	1894.5	2242.5
11.5397	1982.5	2208.5	2405.1	2280.9	1854.4	1945.4	1895.4	2241.3
11.5702	1990.2	2208.7	2404	2279	1853.3	1952	1891	2245.1
11.6008	1996.1	2209.7	2402.7	2268.9	1851.1	1957.4	1901.3	2251.7
11.6313	1989.4	2206.1	2400.5	2263.4	1857.2	1954.7	1892.3	2259.6
11.6618	1981.8	2200.6	2404.8	2273.8	1861.5	1956.6	1888.8	2257.9
11.6923	1985.7	2208.1	2421.1	2277.2	1866.2	1968.7	1897.4	2262.5
11.7228	1990.9	2201.3	2411.6	2281.2	1865	1969.2	1902.1	2275.5
11.7533	1989.7	2212.8	2414.3	2285.6	1876.2	1974.5	1911	2276.6
11.7838	1985.9	2221	2424.2	2285.8	1874.8	1966.9	1928.9	2291.4
11.8142	1984.6	2229.7	2417.3	2286.6	1877.9	1973.3	1938.1	2276.5
11.8447	1995.9	2229.3	2407.1	2292.5	1869.1	1978.8	1946	2294.8
11.8751	2004.1	2223.6	2397.6	2293.2	1874.8	1986.8	1952.2	2307.7
11.9055	2004.5	2237.7	2395.9	2302.3	1873.6	1994	1953.8	2308.2
11.936	2007.9	2237.4	2403	2293.6	1875.1	2004	1946.8	2306.7
11.9664	2004.1	2240.4	2397.7	2289.7	1881.1	2009.1	1957.7	2298.7
11.997	2000.6	2240.4	2409.8	2275.8	1887	2029.3	1961.5	2289.4
12.0275	2011.3	2246.6	2412.4	2279.6	1889.8	2020.4	1970.1	2306.5
12.058	2016.5	2245.5	2403.9	2286.6	1896.9	2024.3	1970.3	2317.8
12.0885	2023.1	2253.2	2419.1	2277.7	1905.4	2023.5	1978.5	2310.8
12.119	2026.8	2252.5	2428	2282.4	1906.6	2027.9	1998.7	2321.8
12.1495	2027.2	2254	2426.6	2279.4	1911	2040.6	2003	2330.9
12.18	2037.5	2244.7	2421.9	2293.4	1917.5	2049.4	2015.8	2331.5
12.2105	2037.4	2242.5	2421.6	2300	1918	2056.2	2014.9	2340.8
12.241	2036.3	2246.9	2417.4	2305.1	1911.3	2064.4	2013.9	2345.3
12.2715	2037.9	2242.6	2423.3	2308.1	1916.8	2060.6	2022.3	2349.5
12.302	2034.8	2244.1	2423.5	2306.8	1909.9	2056.9	2013.5	2348.6
12.3325	2036.8	2248	2430.4	2312.6	1912.1	2054.7	2012.4	2359.1
12.3629	2029.2	2248.6	2425.6	2315.4	1917.2	2047.7	2011.1	2360.8
12.3934	2031.7	2252.9	2420.5	2319.7	1910.4	2038.8	2022.8	2368.3
12.4239	2044	2259	2415.4	2320.6	1905.7	2044.4	2028.5	2364.1
12.4544	2037.2	2266.1	2421.3	2329.1	1915.2	2061.8	2028.7	2366.7
12.4849	2037.8	2265.4	2431.4	2342.8	1914.2	2072.2	2031.5	2368.6
12.5154	2037.7	2264.2	2429.1	2342.3	1922.7	2081.3	2028.4	2376.8
12.5458	2040.2	2250.6	2431.5	2341.5	1925.8	2088	2030.7	2384.7
12.5764	2053.8	2257.2	2440.4	2335	1932	2092.8	2025	2378.3
12.6068	2054.7	2264.2	2434.9	2344	1925.5	2100.6	2028.2	2374.8
12.6373	2058.8	2264.2	2439.8	2347.4	1934.2	2111.4	2036.4	2377.1
12.6677	2062.5	2273.3	2452.5	2338.2	1935.2	2119.2	2037	2379.3
12.6983	2061.2	2274.1	2454	2342.2	1939.9	2113.6	2037	2381.1
12.7288	2059	2279.3	2452.4	2352.8	1934.5	2115.3	2040.2	2380.9
12.7593	2058.6	2279.5	2449.8	2361	1948.6	2114.5	2041.6	2392.3
12.7898	2061.9	2281.4	2439.4	2364.4	1955.9	2107.3	2056.1	2400.2
12.8203	2067.4	2281.4	2448.8	2368.1	1957.8	2105.7	2061.1	2423.2
12.8508	2066.1	2275.9	2445.7	2359.7	1969.4	2118.1	2068.6	2423.4
12.8814	2063.4	2275.1	2440.7	2354.9	1972.7	2133.1	2079.9	2421.1
12.9118	2063.1	2283.1	2436.6	2355.9	1973.6	2130.7	2094.6	2417
12.9423	2060	2285.3	2434.4	2356.8	1986	2145.2	2101	2421.5
12.9728	2064.3	2281.5	2438.8	2353	1987.7	2148.7	2102.1	2423.1
13.0033	2074.7	2279.7	2442.8	2355.4	1990.1	2152.2	2102.1	2423.3
13.0338	2074.6	2283.7	2442.4	2359.2	1987.1	2166.7	2109.9	2432.1
13.0643	2080.1	2278.9	2438.2	2357.1	2002	2165.1	2125.2	2441
13.0948	2081.4	2290	2444	2358.6	2015.2	2168.5	2125.8	2437.5
13.1252	2077.2	2289.7	2445.1	2358.9	2016.1	2162.2	2130.2	2438.7
13.1557	2075.5	2294.5	2441.3	2357.7	2023.2	2162.1	2123.1	2435.4
13.1862	2088.6	2297	2457.6	2347	2025.5	2165.7	2115.2	2449.5
13.2167	2091.3	2296.2	2452.1	2348	2039.5	2175.9	2130.4	2451.7
13.2471	2088	2292.5	2447.7	2353.4	2045.2	2179.7	2134.9	2451.3
13.2776	2091.6	2300.8	2455.3	2360.2	2057.6	2185.7	2128.1	2443.8
13.3082	2090.8	2303.8	2451.4	2364.5	2067.7	2186.6	2134.5	2460
13.3387	2091.1	2311.3	2446.3	2375.2	2075.8	2197.1	2147.8	2456.1
13.3692	2101	2310.4	2448.9	2391.7	2068.5	2201.1	2161	2463.7
13.3997	2105.6	2302.1	2456.5	2392.2	2066	2204.2	2159.9	2454.4
13.4303	2121.7	2304.1	2458.4	2396.5	2075.7	2197.3	2157.9	2450.8
13.4608	2121.2	2314.4	2445.5	2398	2072.9	2193	2154.5	2438.4
13.4913	2124.4	2327.4	2443.6	2404.6	2078.6	2202.4	2150.8	2446.3
13.5218	2118.1	2324.5	2452.9	2403	2085.3	2201.9	2144.2	2437.2
13.5523	2121	2336	2446.3	2398.8	2105.5	2216.8	2154.5	2448.3
13.5828	2120.6	2330.2	2446.1	2390.9	2103.6	2229.1	2157.9	2450.5
13.6133	2125.4	2328.7	2446.3	2397.4	2100.1	2218.7	2158.2	2472.7
13.6438	2126.1	2327.6	2446.3	2400	2098.7	2224.2	2166.2	2484
13.6742	2132.6	2328.1	2443.7	2412.1	2099.3	2226.8	2164.8	2490.3
13.7048	2130	2333.5	2444.2	2420.9	2113.3	2238.2	2169	2498.6
13.7354	2138.5	2336.9	2448.4	2428.9	2117.2	2235.3	2178.8	2494.5
13.7659	2144.2	2340.6	2451.9	2422.3	2118.7	2234.8	2199.2	2500.2
13.7965	2143	2344.2	2450.5	2415.7	2115.2	2235.1	2202.6	2500.7
13.827	2143.4	2345.5	2451	2423.8	2129.7	2237.4	2192.8	2500.1
13.8576	2142.1	2347.5	2446.3	2434.6	2130.7	2250.5	2187.8	2503.6
13.8881	2149.8	2353.3	2450.2	2434.2	2140	2252	2197.6	2519.8
13.9186	2165.1	2362.3	2453.5	2430.4	2145.8	2254	2203.2	2518.7
13.9493	2175.8	2357.3	2459	2434.8	2140.1	2265.6	2208.9	2526.8
13.9797	2174.6	2362.6	2467.9	2420.9	2142.9	2277.3	2213.8	2522.4
14.0102	2175.1	2372.6	2474.7	2416.5	2144.5	2279.2	2217.1	2525.2
14.0407	2171.2	2363.7	2466	2419.4	2145.3	2276.7	2224.1	2523
14.0713	2174	2374.2	2477.2	2436.6	2155.4	2276.9	2220.8	2530.3
14.1017	2170.9	2380.8	2473.6	2435.5	2162.3	2283.4	2238.9	2526.8
14.1323	2173.9	2385.2	2465.3	2444.9	2161.9	2271	2244.2	2528.7
14.1628	2168.4	2378.7	2478.1	2442.5	2161.1	2270	2248.5	2528.6
14.1933	2176.6	2381.3	2476.3	2436.3	2172	2279.7	2258.2	2532.5
14.2236	2187	2389.9	2480.6	2432.9	2184.5	2284	2261	2542.2
14.2542	2184.3	2388.6	2489	2436.6	2203.7	2287.9	2256.2	2546.4
14.2845	2185.5	2389.5	2490.6	2441.1	2214	2299.9	2268.4	2559.7
14.3148	2176.9	2389.7	2488.3	2439.4	2213.9	2298.9	2274.1	2557.2
14.3451	2186	2383.8	2489.4	2436	2228.9	2302.9	2280.3	2569.7
14.3755	2193.6	2388.8	2482	2448.5	2233	2292	2276.4	2568.6
14.4058	2193.4	2393.5	2468.8	2455.8	2250.6	2307.1	2287.1	2570.7
14.4363	2186.7	2398.5	2486.9	2452.3	2243.9	2312.2	2293.2	2567.5
14.4668	2183.3	2390.6	2490	2452.9	2239.8	2317.8	2296.8	2573
14.4973	2192.7	2401.4	2490	2455.3	2241.9	2319.5	2294.3	2569.3
14.5278	2196.9	2404	2491.3	2451.8	2258.7	2332.6	2304.3	2574.7
14.5584	2197.8	2402.6	2481.4	2452.6	2262.4	2336.2	2308	2585.4
14.5889	2196.7	2395.3	2486.4	2462.7	2260.6	2324.3	2309	2596.5
14.6194	2198	2386.5	2486.2	2461.8	2259.9	2330.7	2313.5	2588.8
14.6499	2198.4	2397.4	2495.6	2461.4	2253.4	2327.1	2321.3	2605.6
14.6804	2203.5	2401.6	2495.4	2473	2259.7	2345.2	2321	2607.6
14.7108	2207.9	2401.9	2484.3	2474.1	2260.1	2349.2	2335.5	2620.2
14.7413	2205	2396.7	2491	2478.5	2274.2	2343.2	2338.8	2614.4
14.7718	2206.2	2398	2497.9	2476.6	2275.5	2350.7	2334.8	2618
14.8024	2205.7	2389.1	2499.3	2475.1	2282.3	2360.6	2326.8	2621.3
14.8329	2197.4	2391.5	2502.2	2478.5	2306.2	2364.8	2345.1	2626.2
14.8636	2200.6	2399	2504.3	2478.7	2310.7	2366.2	2352.7	2623.6
14.8941	2196.1	2400.8	2508.4	2489	2302.9	2365.6	2347.8	2613.8
14.9246	2202.6	2405.3	2511.8	2478.7	2302.4	2368	2344.3	2638.3
14.9551	2202.4	2406.6	2499.2	2482.1	2309	2358.9	2345.5	2646.7
14.9856	2203.5	2405.7	2498.8	2494.2	2305.8	2369.5	2351.9	2659.1
15.0162	2209.6	2414.6	2506.4	2490.8	2310.2	2370.9	2336.5	2667.3
15.0466	2217.5	2415.2	2505.8	2483.1	2294.4	2383.2	2320.7	2681.4
15.0772	2217.4	2415.7	2504.2	2481.9	2302.2	2384.5	2329.4	2682.5
15.1077	2204.8	2419.5	2500.4	2474.1	2309.2	2388.6	2334.7	2680.4
15.1383	2209.5	2418.4	2497.5	2481.1	2316.2	2399.4	2340	2679.2
15.1688	2214.8	2422.1	2510.3	2486.2	2323.5	2403	2329.2	2682.5
15.1993	2215.5	2418.4	2499.5	2489.3	2322.7	2396.6	2321.1	2692.4
15.2298	2219.9	2428.3	2508.4	2490.3	2330	2386.7	2330.1	2703.3
15.2603	2217.3	2425.4	2507.4	2487.6	2326.9	2398.1	2344.4	2721
15.2908	2217.5	2429.9	2515.4	2494.8	2332	2394.8	2357.8	2724
15.3213	2208.2	2435.6	2515.7	2486.5	2334	2406.1	2373.2	2732.3
15.3518	2212.2	2430.9	2503.8	2495.5	2334.9	2405.3	2373.7	2735.7
15.3823	2211.7	2431.9	2507.8	2492	2340	2409	2372.6	2732.8
15.4128	2220.9	2435.3	2511.6	2485.6	2346.1	2422.2	2382.7	2740.5
15.4433	2222.5	2436.2	2511.1	2487.6	2341.8	2425.9	2383.4	2741.6
15.4738	2224.8	2447	2499.5	2493.5	2339.7	2422.7	2375.6	2741.1
15.5044	2229.2	2450.9	2505	2499.3	2349.6	2438.8	2393.9	2749.5
15.5349	2234.9	2453.3	2509.4	2492.1	2353.2	2440	2396.2	2753.7
15.5654	2241.6	2448.2	2516.5	2493.7	2363.9	2454.5	2393.2	2766
15.5958	2240.1	2450.1	2513.4	2517.3	2370.6	2448	2400.7	2756.3
15.6263	2235.3	2457.7	2500.9	2515.3	2376.6	2441.2	2399.2	2762.7
15.6567	2245.1	2468.5	2501.6	2531	2399.7	2448.7	2388.3	2778.4
15.6873	2248.1	2471.9	2503.6	2535.1	2391	2456.5	2392.4	2776.4
15.7178	2256.4	2471.3	2510.5	2535.4	2374	2464.2	2407.5	2779.3
15.7484	2266.6	2468.2	2514.1	2539	2367.9	2458.3	2414.8	2784.8
15.7789	2269.8	2478.1	2526.7	2539.4	2381.4	2461.1	2423.7	2778.8
15.8094	2263.6	2487.3	2527	2537.5	2376.1	2468.5	2432.7	2769.6
15.8399	2269.6	2483.7	2516	2536.8	2376.9	2470.8	2444.7	2775.2
15.8704	2263.1	2483.1	2528.2	2525.4	2387	2477	2443.8	2784.1
15.9009	2261.8	2496.4	2530.9	2539.7	2383	2482.5	2448.5	2814.1
15.9314	2259.5	2484.4	2532.4	2538.6	2399.3	2475.7	2450.2	2827.8
15.9619	2268.4	2491.3	2543.8	2539.4	2390.1	2491.4	2436.3	2824
15.9925	2267.5	2482.9	2540.2	2540	2407.4	2497.1	2430.5	2820.9
16.023	2274.7	2480.5	2540.9	2550.6	2420.1	2509.1	2444.7	2805.5
16.0535	2280.5	2482.8	2539.3	2538.4	2428	2517.6	2463.7	2812.9
16.0841	2292.8	2493.4	2554.3	2550.8	2441	2512.1	2482.7	2810.7
16.1146	2293	2489.2	2546.4	2540.8	2449.2	2521.2	2505.8	2832.3
16.145	2290.1	2489.9	2554.4	2539.6	2444.6	2531.7	2512.2	2829.1
16.1756	2290.8	2482.1	2558.2	2531.3	2444.4	2536.9	2521	2837.5
16.2061	2284.6	2487.6	2558.2	2537.4	2453.9	2541.4	2524	2831.5
16.2366	2290.2	2484.1	2562.4	2546.6	2465.1	2544.6	2524.5	2832.4
16.2671	2305	2492.3	2571.4	2549	2463.3	2537.7	2527.2	2851.6
16.2975	2302.9	2493.3	2571.1	2533.7	2462.8	2555.4	2521.6	2846.2
16.328	2306.7	2494.4	2566.7	2542.9	2475.1	2557.7	2533.8	2838.9
16.3585	2314.3	2502.7	2571.6	2545.5	2472.8	2564.9	2539.4	2853.2
16.389	2325.8	2500.1	2577.9	2547	2487.4	2568.8	2545.4	2849.2
16.4195	2317.7	2501.4	2582.8	2546.5	2494.5	2558.7	2552.5	2857.7
16.45	2320.3	2487.6	2599.1	2544.7	2500.8	2570.7	2576.2	2858.2
16.4806	2338.6	2487.3	2592.7	2542.2	2503.5	2574.2	2574.8	2842.8
16.5112	2336.4	2497.5	2592.6	2542.8	2500.3	2581.2	2582.4	2847.5
16.5417	2335.2	2506.6	2593.2	2542.9	2495.3	2577.1	2592.8	2860.7
16.5722	2333	2487.7	2598.1	2536.4	2497.9	2581.8	2599.2	2865.2
16.6027	2326.3	2492.8	2611.7	2542.6	2513.7	2589	2601.6	2871.5
16.6332	2327.9	2494.8	2606	2551.9	2491.7	2588	2588.1	2881
16.6637	2322.8	2500.4	2606.4	2554.6	2510.5	2582	2584.9	2886.4
16.6942	2338.8	2504.3	2607.3	2554.6	2512.9	2594.5	2588.9	2885.2
16.7246	2336.7	2512.4	2606.6	2554.5	2518.1	2597.8	2599	2879.7
16.7552	2339.8	2501.7	2588.2	2561.3	2526.6	2612.7	2610.4	2886.5
16.7857	2341.9	2499.9	2599.1	2566.2	2524.9	2621.7	2605	2901.4
16.8162	2336.2	2503.3	2603	2569.6	2537.5	2614.5	2593.7	2923.9
16.8467	2353	2510.8	2616.3	2581.1	2539.3	2604	2594.3	2933.5
16.8773	2355.5	2512.7	2624.8	2583	2541.1	2594.3	2598.3	2927.4
16.9078	2359.2	2516.8	2630.5	2579.8	2535.7	2613.6	2599.7	2923.4
16.9383	2365.6	2515.6	2630.5	2587.9	2547.1	2613.9	2613.5	2925.1
16.9688	2360.5	2525.1	2635.6	2587.5	2551.3	2603.5	2603.2	2919.7
16.9992	2358.4	2524.4	2635.4	2572.6	2556.4	2607.5	2601.2	2921.2
17.0297	2356	2527.2	2641.3	2571.6	2555.9	2612.1	2597	2913.3
17.0603	2357.7	2521.8	2644.2	2575.9	2569.3	2627.4	2597.3	2918.5
17.091	2357.4	2524.7	2649.3	2565.2	2564.5	2626.1	2607.5	2944.6
17.1215	2352.5	2535.4	2634.9	2571.2	2564	2635.4	2619	2943.2
17.152	2356.5	2526.2	2628.4	2578.5	2552.2	2643.3	2637.8	2927.6
17.1826	2361.7	2520.3	2631	2587	2563.5	2647.4	2644.5	2940.8
17.2131	2362.7	2521.5	2634.1	2580.2	2559.5	2646.2	2643.9	2940.3
17.2436	2367.7	2520.7	2630.8	2582.6	2571	2660.5	2640.5	2943.2
17.2741	2375.5	2505.3	2634.6	2585.3	2600.7	2675.4	2658.6	2939.4
17.3046	2377.2	2504.8	2636.4	2589.9	2608.9	2670.3	2661.7	2958.4
17.3351	2378	2525.5	2640.3	2601.2	2608.9	2671	2673.9	2950.7
17.3656	2374	2523.8	2629.8	2621	2602.2	2675.2	2679.5	2947.1
17.3962	2367.4	2517.6	2626.6	2618.6	2615.9	2671	2688.3	2961.1
17.4267	2354.1	2519.9	2643.3	2611.7	2632.9	2677.7	2678.1	2966.1
17.4575	2358.4	2527.8	2643.9	2617.8	2643.7	2679.9	2695.9	2972.9
17.4883	2372.5	2516.8	2648.7	2613.3	2650.6	2678.9	2685.4	2982.5
17.5192	2378.6	2514.5	2654.2	2616.8	2657.3	2687.1	2677.6	2978.4
17.5499	2402.2	2521.8	2657.5	2616.8	2669.5	2687.6	2686.5	2975.9
17.5806	2397.8	2539.2	2656.1	2624.8	2664.9	2704.4	2679	2985.4
17.6113	2407.7	2541	2659.3	2621	2654.2	2708.6	2689.5	2983.6
17.6422	2399.6	2554.6	2657.5	2622.7	2658.7	2711.8	2693.6	2976.7
17.673	2395.9	2556.2	2667.9	2617.2	2663.1	2707.1	2694.1	2992.7
17.7035	2391.1	2562.1	2667.7	2624.5	2664.6	2703.5	2696.2	2998.9
17.7343	2392.3	2561.6	2672	2636.1	2687.4	2720.4	2708.2	2988
17.7651	2395.9	2569.1	2687.2	2642.5	2675.4	2723.4	2704.3	2997.8
17.7956	2393.5	2569.5	2676.4	2631.4	2671.1	2720.4	2700.5	2994.5
17.8265	2397	2564.4	2680.5	2636.6	2684.1	2732.4	2698.8	3001.1
17.8574	2408.1	2559.2	2676.2	2630.7	2698.4	2735.2	2685	3007
17.888	2412.3	2557.4	2666.2	2622.3	2697.4	2739.8	2682.7	3006.9
17.9185	2407.3	2557.1	2683.5	2629.9	2689.1	2744.6	2696.5	3007.3
17.9494	2406.4	2566.2	2692	2633.5	2716.2	2748.9	2711	3002.4
17.9798	2420.9	2563.9	2695.5	2634.8	2725.5	2739.4	2704.6	2993.9
18.0104	2418.3	2564.1	2692.3	2628.5	2717.7	2738.1	2718.8	2991
18.0413	2422.2	2567.7	2687.9	2643.2	2729.7	2737.8	2726.9	2986.1
18.0718	2414.7	2577.4	2681.5	2631.1	2735.4	2752.9	2743.7	2995.6
18.1026	2422.6	2581.3	2689.4	2642.3	2740.7	2743.1	2749.2	3014.7
18.1332	2424.5	2592.8	2701	2637.4	2738.1	2746.1	2758.5	3028.8
18.1637	2424.4	2599.4	2691	2638.7	2728.4	2734.8	2762.9	3034.3
18.1942	2427.9	2595.7	2690.2	2638.7	2728.5	2730.8	2766.2	3047
18.2248	2428.7	2602.1	2696.1	2638.2	2726.2	2734.3	2770.4	3043
18.2553	2432.4	2598.5	2700.2	2637.4	2739.8	2739.8	2776.3	3030.6
18.2859	2438.4	2604.2	2695.9	2637.3	2750.8	2737.1	2769.5	3054.6
18.3164	2449.2	2609.4	2691.7	2635.3	2762	2738.5	2766.9	3057.6
18.3469	2449.4	2607.4	2696.3	2629.9	2774.4	2742.8	2778.8	3064.1
18.3775	2451.4	2607.4	2694	2640.4	2761.9	2746.5	2773.8	3063.2
18.408	2455.7	2614.8	2690.9	2632.7	2767.7	2759.4	2769.7	3071.9
18.4386	2443.5	2611.4	2695.8	2627.9	2765.4	2766.6	2771.2	3076.6
18.4691	2437.1	2613	2704.3	2632.7	2778.2	2757.5	2781.4	3081.7
18.4996	2447.3	2627.5	2711.8	2642.4	2785.4	2757.9	2776	3088.4
18.5303	2442.6	2637	2716.5	2648.4	2798.8	2755.7	2771.2	3091.9
18.5608	2444.2	2631	2718.2	2638.3	2807.5	2764.9	2775	3097.9
18.5913	2451	2628	2718.7	2631.9	2815.2	2764.9	2769.7	3100.3
18.6218	2453.4	2624.3	2719.8	2646.5	2818.3	2778.4	2769	3112.1
18.6523	2471.4	2629.5	2714.5	2651	2815.3	2781.6	2790.6	3104.4
18.6828	2468.8	2637	2704	2644.5	2819.3	2779.5	2797.5	3121.4
18.7134	2457.7	2631.8	2708.5	2641.5	2811.3	2784	2796	3142.3
18.7438	2453.9	2629.7	2708.8	2643.8	2819.9	2778.7	2807.5	3131.4
18.7744	2456.4	2626.7	2689.1	2665.4	2823.3	2763.5	2812.6	3129.3
18.8049	2460.4	2626.6	2706	2660.5	2835.3	2780.1	2830.7	3120.7
18.8354	2454.9	2619.4	2711.6	2672.6	2850.7	2780.9	2838.2	3121.6
18.8659	2442.8	2617.4	2711.6	2672.7	2858.8	2785.8	2856	3119.6
18.8965	2437.4	2623.9	2708.5	2664.3	2871.1	2794.5	2864.5	3130.1
18.927	2449.3	2631.3	2707.1	2676.1	2879.6	2803.4	2853.5	3133
18.9575	2460.3	2629.1	2710.6	2675.3	2884.9	2794.6	2862.7	3142.8
18.9881	2458.7	2624.6	2709.4	2675.1	2888.7	2802.4	2856.6	3146.9
19.0187	2457.6	2635.2	2718.4	2680.6	2890.1	2789.3	2849.4	3148.1
19.0492	2449.9	2629	2730	2664.2	2884.7	2794.2	2861	3144.2
19.0798	2458.3	2631.6	2740.7	2658.6	2875.1	2803.6	2872	3160.3
19.1103	2463.2	2624.1	2741.7	2666.2	2886	2801.7	2871.2	3153.6
19.1408	2461.1	2630.5	2735.3	2667.8	2898.3	2795.4	2872.2	3141.9
19.1713	2470.2	2628	2743.5	2669.4	2905.2	2806.2	2873.2	3140.3
19.2022	2466.4	2624.1	2752.3	2676.5	2921	2820.3	2884.6	3150.4
19.2327	2463.5	2626.2	2754.4	2669.8	2924.9	2822.9	2882.1	3153.7
19.2632	2471.9	2621.7	2751.8	2670.7	2919.9	2828.1	2891.1	3142.6
19.2937	2468.3	2621.3	2752.9	2678.8	2918.4	2838.8	2900.5	3148.3
19.3242	2473.4	2630.8	2748.1	2686.7	2935.7	2840.9	2906.5	3138.6
19.3547	2482	2628.5	2750.8	2688.3	2937.7	2842.4	2909.8	3126.1
19.3855	2477.3	2621.3	2761	2688.5	2942.3	2840.3	2903.7	3130.6
19.4161	2481.8	2625.7	2761.5	2690.2	2940.9	2843.6	2908.4	3149.6
19.4466	2485.7	2621	2756.9	2692.5	2943	2850.5	2910.7	3148.7
19.4771	2495.7	2627.2	2763.2	2695.1	2943.6	2867.1	2900.4	3153
19.5076	2492.3	2632.8	2752.6	2688.4	2943.6	2881.7	2918.5	3160.7
19.5382	2503.1	2635	2740.5	2675.7	2948.8	2885.8	2912.3	3173.5
19.5687	2505.5	2627.3	2745.3	2676.2	2962.5	2880.3	2925.2	3162.8
19.5992	2507.3	2634.9	2742.9	2678.6	2973.9	2880.4	2913.4	3167.2
19.6297	2500.1	2640.8	2746.5	2683.9	2984.9	2876.3	2924.2	3184.2
19.6602	2499.7	2640.8	2744.3	2681	2969	2870.9	2939	3185.6
19.6907	2500.4	2646.3	2743.2	2676.4	2981.3	2881	2944.7	3197.4
19.7213	2502	2656.8	2732	2676.2	2995.6	2885.9	2937.8	3190.6
19.7518	2494.1	2659.8	2739.4	2663.6	3007.7	2891.1	2935.2	3191.6
19.7823	2495.8	2658.8	2736.9	2661.7	3001.6	2882.6	2946.4	3204.8
19.8128	2492.1	2659.1	2730.5	2673.9	2996.8	2891.7	2934.7	3209.5
19.8433	2505.9	2657	2740.3	2682.3	3005.1	2893.6	2936.5	3206.5
19.8738	2513.4	2655.3	2750.1	2687.1	3015.1	2890.2	2941.8	3208.6
19.9043	2517.6	2658.4	2744	2694.9	3011.8	2898	2958.5	3211.4
19.9348	2518.2	2670.4	2731.6	2707.9	3006.5	2890.9	2962.1	3219.2
19.9654	2512.9	2668.8	2730.2	2712.7	3012	2895.2	2969	3218.4
19.9959	2511.6	2671.9	2726.7	2708.5	3028.5	2905.8	2982.5	3229.2
20.0264	2514.1	2680.1	2730.8	2709	3041.1	2908.4	2977.7	3234.4
20.0569	2517.9	2681.7	2738.7	2710.8	3039.6	2909.7	2978.8	3245.9
20.0875	2516.7	2676	2729.2	2718.4	3047.2	2908.9	2971	3242
20.1182	2523.6	2681.2	2729.3	2721.7	3046.3	2913.8	2975.4	3234.2
20.1487	2532.2	2685.7	2727.4	2720.4	3042.1	2917.1	2963.8	3238.8
20.1792	2536.8	2678.8	2729.9	2728	3062.6	2916.2	2953.4	3228.8
20.2101	2539.2	2687	2724.1	2720.4	3058.2	2917	2972.8	3237.8
20.2409	2542.8	2691.4	2721.3	2716.7	3049.5	2919.3	2974.5	3248.1
20.2717	2542.8	2701.9	2710.1	2715.6	3050.1	2929.3	2976.9	3238.8
20.3023	2535.3	2698.5	2716	2709.5	3049.5	2933.1	2976.5	3244.4
20.3333	2547.2	2694.2	2723.9	2722.9	3056.3	2938.4	2977.7	3258.6
20.3641	2550.1	2701.3	2733.1	2731.8	3049.7	2941.5	2972.8	3250.4
20.3949	2553	2695.2	2745.3	2735.5	3045.2	2940.1	2968.6	3260
20.4254	2552.8	2698.6	2747.1	2733.2	3044.5	2942	2971.8	3255.7
20.456	2553.3	2714.3	2747.2	2723.2	3046.2	2953.5	2981.7	3254.7
20.4868	2558.9	2722	2755.8	2707	3056.8	2940.7	2999.1	3251.1
20.5177	2549.6	2715.9	2750.5	2716.5	3059.7	2949.3	2987.8	3262.9
20.5483	2554	2713	2756.1	2725.5	3062.1	2938.5	2996.4	3278.9
20.5789	2564.1	2704.6	2761.7	2745	3064	2945.5	3007.9	3266.1
20.6097	2560	2704.4	2766.3	2744.3	3064.6	2924.8	3005.3	3254.2
20.6405	2565.1	2708.2	2765.3	2742.8	3066.1	2941	3014.1	3252.9
20.6714	2560.2	2705.9	2768.9	2748.1	3062.2	2940.8	3024.5	3267.9
20.7022	2562.9	2713.8	2760.5	2749.9	3070.3	2937	3033.7	3272.3
20.7331	2569.6	2721.2	2755.1	2757.2	3064.6	2943.6	3043.3	3275.3
20.7639	2563.1	2720.9	2758.4	2751.4	3067.1	2941.4	3043.4	3274.7
20.7945	2553.8	2723.6	2774.7	2739.2	3071.9	2957.1	3046	3263.7
20.8251	2542.7	2736	2764.3	2739.7	3064.6	2952.3	3041.2	3280.7
20.8558	2553	2733.3	2780.6	2754.4	3069.7	2949.8	3047.6	3271.5
20.8865	2545.8	2731.5	2781.8	2759.1	3068.9	2941.8	3039.7	3282.4
20.9173	2559.3	2734.8	2779.3	2757.3	3069.1	2958	3046.3	3275.1
20.9479	2557.4	2745.1	2769.9	2747.7	3072.5	2954.2	3047.3	3279.4
20.9788	2561.8	2741.7	2773.2	2754.1	3074.1	2958.7	3042.2	3284
21.0096	2562.8	2751.3	2767.4	2750.6	3072.7	2972	3053.3	3277.7
21.0404	2565.8	2755.8	2772.7	2737.7	3063.3	2960.8	3045.8	3279.5
21.071	2559	2748.2	2772.7	2749.7	3074	2971.2	3041.5	3288.1
21.1015	2564	2742.3	2775.4	2757.8	3069.5	2986.3	3034.9	3299.8
21.1324	2549.4	2752.2	2778.7	2759.4	3080.8	2983	3043.2	3314.1
21.1633	2558.5	2757.5	2780	2754.9	3080.1	2993	3057.2	3312.1
21.1938	2557.5	2769.9	2771.4	2757.2	3072.4	2995.3	3067.4	3319.5
21.2245	2554.9	2771	2768.6	2758.4	3071.8	2980.5	3061.5	3311.8
21.2551	2559.8	2767.6	2764.1	2758.3	3069.8	2976.7	3078.1	3305.9
21.286	2559.1	2764.5	2772.9	2749.1	3080.8	2987.3	3070.4	3298.2
21.3169	2557.3	2780.1	2782.8	2749.3	3096.8	2998.7	3075	3304.9
21.348	2557.9	2777.2	2785.1	2765.7	3102.9	3004.7	3052.8	3311.7
21.3786	2566.1	2783.4	2786.6	2766.7	3104	2986.8	3044.9	3319.2
21.4093	2582	2789.8	2777.4	2783.4	3111.9	2988	3051.3	3332.7
21.4399	2572.4	2788.2	2773.9	2787.6	3125.3	2994	3050.7	3328
21.4704	2569.3	2783.9	2780	2786.2	3117	3000.8	3064.5	3326.8
21.501	2565	2783.2	2787.9	2784.1	3126	3000	3072.5	3343.6
21.5317	2567.7	2788	2792.7	2787.9	3116.5	3011.1	3080	3351.7
21.5627	2570.2	2800.5	2781	2796.2	3104.7	3016.6	3076.8	3349.7
21.5935	2567.1	2792.6	2775.8	2780.3	3106.7	3019.6	3077.9	3370.8
21.6244	2565	2783.3	2783.4	2779.3	3121.1	3032.2	3077.9	3364.8
21.6549	2565.2	2789.2	2795.4	2786.4	3117.7	3021.2	3066	3367.2
21.6855	2572.2	2791.2	2795.1	2777	3107.8	3016.6	3069.2	3370.9
21.7164	2587.7	2796	2797.9	2786.7	3109.2	3024.4	3060.4	3350.5
21.7476	2591.3	2793	2784.8	2800.7	3119.3	3016.9	3059.4	3343.2
21.7785	2597.3	2793.2	2785.1	2811.1	3120	3019.3	3069.5	3349.8
21.8094	2593.1	2792.9	2792.2	2804.8	3129.5	3019.3	3085.9	3350.2
21.8403	2595.5	2797.3	2794.2	2804.3	3137.7	3038	3090.8	3352.2
21.8711	2598.1	2797.6	2797.2	2809.8	3147.6	3038.2	3093.2	3357.6
21.9017	2597.3	2797.4	2799.1	2799.8	3147.3	3038.2	3096	3353.6
21.9323	2586.9	2796.3	2801.7	2789.7	3158.2	3029.8	3086.6	3354.4
21.9632	2585.1	2797.7	2807.2	2793.6	3172.8	3027.8	3086.8	3360.6
21.9939	2579.6	2803.5	2800.6	2795.9	3189.8	3024.4	3082.7	3357.9
22.0247	2592.9	2807	2794.3	2806.8	3187.5	3014.8	3089	3367.4
22.0553	2606.3	2814	2796.3	2806.2	3173.7	3026.1	3091.3	3375
22.0859	2602.9	2813.1	2791.2	2805	3185.9	3027.1	3101.2	3378.5
22.1165	2610.2	2824.5	2791.2	2814.6	3214.4	3045.6	3102	3374.4
22.1474	2611	2823	2784.9	2812.5	3216.4	3050.3	3120	3405.7
22.178	2619	2817.5	2783.2	2809.5	3232.7	3093.1	3148.3	3436.5
22.2089	2610.2	2821.1	2784.4	2808.5	3234.1	3117.2	3161.8	3440.1
22.2395	2615.1	2825.5	2778.1	2803.3	3249.5	3112.4	3175.2	3434.3
22.27	2607.1	2826.8	2767.9	2804.5	3251.3	3110.4	3172.6	3442.5
22.3006	2597.6	2819.1	2763.4	2806.5	3237.4	3096.9	3161.1	3448.5
22.3312	2587	2813.7	2761.4	2808.3	3214.1	3090.4	3167.3	3435.5
22.3618	2577.2	2806.8	2758	2795.2	3206.9	3092.7	3166	3425.1
22.3924	2575.9	2809	2764.9	2788.7	3198.1	3088.1	3158.9	3417.8
22.423	2571.5	2807.7	2760.9	2788.4	3192.9	3076.5	3142.7	3396.8
22.4536	2571.5	2802.1	2751.3	2781.6	3189.2	3075.3	3137.1	3384
22.4841	2578.7	2791.7	2730	2785.7	3180.9	3070.7	3132	3379.4
22.5147	2580	2792.4	2736.5	2785.6	3176.6	3059.1	3122	3370.3
22.5456	2570	2799.5	2736.1	2788.8	3159.8	3058	3115	3365.5
22.5764	2562.6	2797.9	2725.6	2794	3154.1	3061.1	3106.6	3377.9
22.607	2554.5	2783.5	2725.2	2795.5	3161.7	3053.3	3094.5	3388.6
22.6379	2546.3	2779	2718.6	2801.3	3160.4	3046.6	3077.8	3393
22.6686	2539.8	2790.3	2703.7	2800.6	3149.6	3048.1	3073.7	3378.1
22.6993	2540.7	2799.9	2704.6	2788.5	3150.6	3034.5	3068.4	3380.8
22.7298	2554.4	2802.6	2699.8	2795.9	3167.3	3046.8	3074.9	3374.5
22.7604	2556.3	2793.9	2688.2	2787.8	3157.6	3040.2	3073.2	3378
22.791	2557.9	2798.9	2692.7	2792.8	3146	3032.4	3089.9	3366.3
22.8215	2547	2791.3	2687.1	2783.8	3152.3	3021.7	3085.8	3354.9
22.852	2541.5	2794.5	2683.6	2789.1	3115.2	2979.4	3032.9	3344.9
22.8825	2539.9	2791.7	2692.6	2791.8	3084.4	2973.9	2989.6	3313.7
22.9132	2547.1	2798.1	2700.9	2804.2	3068	2957	2961	3308.5
22.9438	2549.6	2803.4	2694.1	2803	3054.4	2955.4	2951.6	3305.4
22.9741	2551.6	2802.9	2695.8	2802	3058.3	2958.7	2959.7	3304.5
23.0047	2558.4	2812.3	2693.9	2807.5	3088.8	2971.1	2973.3	3308.5
23.0353	2566.7	2819.5	2691.9	2811.9	3104.7	2972.6	2983.2	3331.7
23.0659	2561.7	2825.8	2707.7	2812.4	3111.2	2974.6	2989.5	3350.7
23.0965	2574.2	2823.2	2724.4	2818.2	3123.3	2979.9	2997	3365
23.127	2581.2	2825	2714.3	2828.7	3132.1	2985.8	2999.9	3371.2
23.1576	2569	2829.2	2729.8	2828.4	3153.6	3000	3013.4	3388.5
23.1881	2568.4	2824.3	2721.6	2830.2	3152	2998.2	3000.6	3396.3
23.2187	2588.4	2827.5	2728	2846.5	3143.6	3002.2	3014.1	3396.3
