# Supplementary material for: Dynamic cytoskeletal regulation of cell shape supports resilience of lymphatic endothelium
Source: Nature. 2025 Mar 19;641(8062):465–75. doi: 10.1038/s41586-025-08724-6 (PMC12058511; doi:10.1038/s41586-025-08724-6)
Supplement: Supplementary file 18 — Source Data Extended Data Fig. 2 [file 41586_2025_8724_MOESM18_ESM.xlsx]

## Sheet: Extended data Fig. 2c
Minimum width
	Label	Minimum width	maximum width
1	Result of C2-MAX_20220523 Imb2 r3 9w NON injected.lif - Image 1.tifbianry-1.tif	0.633	4.033
3	Result of C2-MAX_20220523 Imb2 r3 9w NON injected.lif - Image 1.tifbianry.tif	1.797	3.824
5	Result of C1-MAX_20220523 Imb2 r3 9w NON injected.lif - Image 2.tifbianry-1.tif	1.855	3.183
8	Result of C1-MAX_20220523 Imb2 r3 9w NON injected.lif - Image 3.tifbinary.tif	1.583	4.811
10	Result of C2-MAX_20220523 Imb2 r3 9w NON injected.lif - Image 6.tifbinary.tif	0.676	3.372
12	Result of C2-MAX_20220523 Imb2 r3 9w NON injected.lif - Image 7.tifbinary.tif	1.143	5.152
14	Result of C1-MAX_20220523 Imb2 r3 9w NON injected.lif - Image 8.tifbinary.tif	0.571	2.649
16	Result of C4-MAX_20220523 Imb2 r3 9w NON injected.lif - Image 10.tifbinary.tif	0.806	2.794
18	Result of C1-MAX_20220523 Imb2 r3 9w NON injected.lif - Image 11.tifbinary-1.tif	0.167	2.195
20	Result of C1-MAX_20220523 Imb2 r3 9w NON injected.lif - Image 11.tifbinary.tif	0.380	3.539
22	Result of C2-MAX_20220523 Imb2 r3 9w NON injected.lif - Image 11.tifbinary.tif	0.884	3.046
24	Result of C2-MAX_20220523 Imb2 r3 9w NON injected.lif - Image 12.tifbinary.tif	0.903	3.296
26	Result of C1-MAX_20220523 Imb2 r3 9w NON injected.lif - Image 13.tifbinary.tif	0.761	3.908
28	Result of C1-MAX_20220523 Imb2 r3 9w NON injected.lif - Image 14.tifbianry-1.tif	0.490	2.585
30	Result of C2-MAX_20220523 Imb2 r3 9w NON injected.lif - Image 16.tifbinary.tif	0.704	3.141
32	Result of C2-MAX_20220523 Imb2 r3 9w NON injected.lif - Image 17.tifbinary.tif	2.153	6.561

## Sheet: Extended data Fig. 2e
Extended data Fig. 2e
Image ID	Image	length of overlap
C1	C1_#4.1 ctrl_pos1_20_201216.tif		2.20598
C2	C2-1_#4.1 ctrl_pos1_10_201216.tif		2.46344
C3	C3_#4.1 ctrl_pos1_8_201216.tif		2.1413
C4	C4_#4.1 ctrl_pos1_3_201216.tif		0.11998
C5	C5_#4.1 ctrl_pos2_7_201216.tif		0.72976
C6	C6_#4.1 ctrl_pos3_27_201216.tif		1.35656
C7	C7_#4.1 ctrl_pos3_26_201216.tif		0.60164
C8	C8_#4.1 ctrl_pos3_17_201216.tif		0.7679
C9	C9_#4.1 ctrl_pos3_1_201216.tif		1.47739
C10	C10_#4.1 ctrl_pos3_13_201216.tif		2.37045
C11	C11_#4.1 ctrl_pos3_10_201216.tif		0.96167
C12	C12_#4.1 ctrl_pos3_6_201216.tif		1.17067
C13	C13_4.2 1st exp_0031.tif		2.06776
C14	C14_4.2 1st exp_0027.tif		0.81805
C15	C15_4.2 1st exp_0022_M.tif		1.0943
C16	C16_4.2 1st exp_0019.tif	1.37854
		1.77995
		total length:	3.15849
C17	C17_4.2 1st exp_0075.tif		1.22828
C18	C18_4.2 1st exp_0072.tif		1.97879
C20	C20_#4.1 ctrl_pos3_23_201216.tif		3.42438
C21	C21_#4.1 ctrl_pos3_5_201216.tif		3.28337
C23	C23-1_#4.1 ctrl_pos1_11_201216.tif		3.29379
C24	C24_4.T_0018.tif		2.39972
C25	C25_4.T_0026		2.74781
C26	C26_4.T_0029.tif		3.20015
C27	C27_4.T_0034.tif		1.60271
C28	C28_4.T_0039.tif		1.85069
C29	C29_4.T_0043.tif		1.72963
C30	C30_4.T_0047.tif		1.88073
C31	C31_4.T_0062.tif		1.75359
C32	C32_4.T_0063.tif		1.10925
C33	C33_4.T_0064.tif		1.50052
C34	C34_4.T_0065.tif		1.26699
C35	C35_4.T_0066.tif		2.25079
C36			1.72992
