# Supplementary material for: Dynamic cytoskeletal regulation of cell shape supports resilience of lymphatic endothelium
Source: Nature. 2025 Mar 19;641(8062):465–75. doi: 10.1038/s41586-025-08724-6 (PMC12058511; doi:10.1038/s41586-025-08724-6)
Supplement: Supplementary file 19 — Source Data Extended Data Fig. 5 [file 41586_2025_8724_MOESM19_ESM.xlsx]

## Sheet: ED Fig 5e
Image ID	Image		width of gap		width of gap in nm	sample type
Cdc42-1	#5.1_0056.tif		0.11825			Cdc42 KO
			0.0236
			average width:	0.070925	70.925
Cdc42-2	#5.1_0023.tif		0.0584
			0.02004
			average width:	0.03922	39.22
Cdc42-3	#5.1_0021.tif		0.06709
			0.01958
			average width:	0.043335	43.335
Cdc42-4	#5.1_0056.tif		0.11825
			0.0236
			average width:	0.070925	70.925
Cdc42-5	#5.1_0004.tif		0.05113
			0.01896
			average width:	0.035045	35.045
Cdc42-6	#3_0021.tif		0.06616
			0.018
			average width:	0.04208	42.08
Cdc42-7	#3_0010.tif		0.13495
			0.01668
			average width:	0.075815	75.815
Cdc42-8	Cdc42-8_#1 not injected_0016.tif_M.tif		0.05314
			0.02122
			average width:	0.03718	37.18
Cdc42-9	#1 not injected_0015.tif		0.13987
			0.01684
			average width:	0.078355	78.355
Cdc42-10	#1 not injected_0014.tif		0.27155
			0.03489
			average width:	0.15322	153.22
Image ID	Image		width of gap		width of gap in nm	sample type
C1	C1_#4.1 ctrl_pos1_20_201216.tif		0.0276
			0.09325
			average width:	0.060425	60.425
C2	C2-1_#4.1 ctrl_pos1_10_201216.tif		0.02587		25.87
C3	C3_#4.1 ctrl_pos1_8_201216.tif		0.02574		25.74
C4	C4_#4.1 ctrl_pos1_3_201216.tif		-
C5	C5_#4.1 ctrl_pos2_7_201216.tif		0.01994		19.94
C6	C6_#4.1 ctrl_pos3_27_201216.tif		0.01687		16.87
C7	C7_#4.1 ctrl_pos3_26_201216.tif		0.01786		17.86
C8	C8_#4.1 ctrl_pos3_17_201216.tif		0.04873		48.73
C9	C9_#4.1 ctrl_pos3_1_201216.tif		0.0178		17.8
C10	C10_#4.1 ctrl_pos3_13_201216.tif		0.0174
			0.05503
			average width:	0.036215	36.215
C11	C11_#4.1 ctrl_pos3_10_201216.tif		0.02205		22.05
C12	C12_#4.1 ctrl_pos3_6_201216.tif		0.02544		25.44
C13	C13_4.2 1st exp_0031.tif		0.018		18
C14	C14_4.2 1st exp_0027.tif		0.01961		19.61
C15	C15_4.2 1st exp_0022_M.tif		0.01724		17.24
C16	C16_4.2 1st exp_0019.tif		0.02396
			0.02916
			average width:	0.02656	26.56
C17	C17_4.2 1st exp_0075.tif		0.02094		20.94
C18	C18_4.2 1st exp_0072.tif		0.01635		16.35
C20	C20_#4.1 ctrl_pos3_23_201216.tif		0.03069		30.69
C21	C21_#4.1 ctrl_pos3_5_201216.tif		0.02527		25.27
C23	C23-1_#4.1 ctrl_pos1_11_201216.tif		0.02442			control
			0.07538
			average width:	0.0499	49.9
C54	C54_9w PIPES_0013.tif		0.02347
			0.02688
			average width:	0.025175	25.175
C55	C55_9w PIPES_0019.tif		0.0676
			0.02657
			average width:	0.047085	47.085
C56	C56_9w PIPES_0049.tif		0.03788
			0.05989
			average width:	0.048885	48.885
C57	C57_9w PIPES_0009		0.02667
			0.02208
			average width:	0.024375	24.375
C58	C58_9w PIPES_0090.tif		0.06154
			0.02003
			average width:	0.040785	40.785
C59	C59_9w PIPES_0116.tif
C60	C60_9w PIPES_0142		0.03109
			0.02305
			average width:	0.02707	27.07
C62	C62_9w PIPES_0206.tif		0.06687
			0.01589
			average width:	0.04138	41.38
C63	C63_9w PIPES_0257.tif		0.04629
			0.01257
			average width:	0.02943	29.43
C65	C65_9w PIPES_0219		0.06932
			0.02428
			average width:	0.0468	46.8
C66	C66_12w PIPES_0018.tif		0.03014
			0.01908
			average width:	0.02461	24.61
C67	C67_12w PIPES_0034.tif		0.05873
			0.02388
			average width:	0.041305	41.305
			0.02635
			0.08614
			average width:	0.056245	56.245
C69	C69_12w PIPES_0122_gap-width		0.06359
			0.03631
			average width:	0.04995	49.95
C70	C70_12w PIPES_0139.tif		0.02775
			0.01825
			average width:	0.023	23
C71	C71_12w PIPES_0188.tif		0.0697
			0.01138
			average width:	0.04054	40.54

## Sheet: ED Fig 5f
CDC42 flox/+		Label	TOTAL SUM OF INTENSITY	t=4h/t=0h	% of tracer cleared
	1	MAX_20231204 150kda 4h,lif - 26810 wt_Merged,tif:1149-0233	17860557
	2	MAX_20231204 150kda 4h,lif - 26810 4h wt _Merged,tif:1149-0233	5025553	0.281377	0.718623
	3	MAX_20231204 150kda 4h,lif - 26811 wt_Merged,tif:1149-0233	16626406
	4	MAX_20231204 150kda 4h,lif - 26811 4h wt_Merged,tif:1149-0233	3235982	0.194629	0.805371
	5	MAX_20231204 150kda 4h,lif - 26833 wt_Merged,tif:1149-0233	10937034
	6	MAX_20231204 150kda 4h,lif - 26833 4h wt_Merged,tif:1149-0233	3241221	0.296353	0.703647
	9	MAX_20231204 150kda 4h,lif - 26836_ wt Merged,tif:1149-0233	16092501
	10	MAX_20231204 150kda 4h,lif - 26836 4h wt_Merged,tif:1149-0233	4581636	0.284706	0.715294
	11	MAX_20231204 150kda 4h,lif - 26837 wt_Merged,tif:1149-0233	13896826
	12	MAX_20231204 150kda 4h,lif - 26837 4h wt_Merged,tif:1149-0233	3965328	0.285341	0.714659
	15	MAX_20240103 150kda dextran 4h cdc43 11w,lif - 29109 wt Merged,tif:1149-0233	8904409
	16	MAX_20240103 150kda dextran 4h cdc43 11w,lif - 29109 4h wt Merged,tif:1149-0233	1937860	0.217629	0.782371
	17	MAX_20240103 150kda dextran 4h cdc43 11w,lif - 29112 wt_Merged,tif:1149-0233	10258004
	18	MAX_20240103 150kda dextran 4h cdc43 11w,lif - 29112 4h wt_Merged,tif:1149-0233	2963538	0.2889	0.7111
	25	MAX_20240103 150kda dextran 4h cdc43 11w,lif - 29142 wt_Merged,tif:1149-0233	13665481
	26	MAX_20240103 150kda dextran 4h cdc43 11w,lif - 29142 4h wt_Merged,tif:1149-0233	2899357	0.212166	0.787834
CDC42 flox/flox		Label	TOTAL SUM OF INTENSITY	t=4h/t=0h	% of tracer cleared
	19	MAX_20240103 150kda dextran 4h cdc43 11w,lif - 29138 mut_Merged,tif:1149-0233	10525221
	20	MAX_20240103 150kda dextran 4h cdc43 11w,lif - 29138 4h mut Merged,tif:1149-0233	6616885	0.628669	0.371331
	21	MAX_20240103 150kda dextran 4h cdc43 11w,lif - 29139 mut_Merged,tif:1149-0233	11624222
	22	MAX_20240103 150kda dextran 4h cdc43 11w,lif - 29139 4h mut Merged,tif:1149-0233	6106551	0.52533	0.47467
	23	MAX_20240103 150kda dextran 4h cdc43 11w,lif - 29141 _Merged mut,tif:1149-0233	11284317
	24	MAX_20240103 150kda dextran 4h cdc43 11w,lif - 29141 4h mut_Merged,tif:1149-0233	6458845	0.572374	0.427626
	27	MAX_20240103 150kda dextran 4h cdc43 11w,lif - mutant 10805,tif:1149-0233	11192103
	28	MAX_20240103 150kda dextran 4h cdc43 11w,lif - mutant 10805 4h_Merged,tif:1149-0233	8196254	0.732325	0.267675
	7	MAX_20231204 150kda 4h,lif - 26835 mut_Merged,tif:1149-0233	12930088
	8	MAX_20231204 150kda 4h,lif - 26835 4h mut_Merged,tif:1149-0233	10710939	0.828373	0.171627
	13	MAX_20231204 150kda 4h,lif - 26841 mut_ Merged,tif:1149-0233	19100620
	14	MAX_20231204 150kda 4h,lif - 26841 4h mut_Merged,tif:1149-0233	11198499	0.58629	0.41371

## Sheet: statistical testing
ED Fig. 5e
ED Fig. 5f
