# Supplementary material for: Dynamic cytoskeletal regulation of cell shape supports resilience of lymphatic endothelium
Source: Nature. 2025 Mar 19;641(8062):465–75. doi: 10.1038/s41586-025-08724-6 (PMC12058511; doi:10.1038/s41586-025-08724-6)
Supplement: Supplementary file 20 — Source Data Extended Data Fig. 9 [file 41586_2025_8724_MOESM20_ESM.xlsx]

## Sheet: ED Fig. 9a
Quantification of relative Cdc42 expression
	GAPDH	lane normalisation factor	Cdc42	Cdc42 normalised to lane normalisation factor	Cdc42 normalised to unstretched_siScramble	*100	stretch experiment #
							39_1 (2024-02-08)
unstretched_siScramble	16499	1	14837.3	14837.3	1	100
unstretched_siCdc42	16436.3	0.996202	2861.55	2872.46	0.193597	19.3597
							39_2 (2024-02-12)
unstretched_siScramble	37309	0.826135	23934.7	28971.9	1	100
unstretched_siCdc42	45160.8	1	7922.37	7922.37	0.27345	27.345
							X_1 (2023-10-12 A)
unstretched_siScramble	7281.13	1	9510.86	9510.86	1	100
unstretched_siCdc42	5246.65	0.720581	1016.65	1410.87	0.148343	14.8343
							X_2 (2023-10-12 B)
unstretched_siScramble	6692.01	1	6478.45	6478.45	1	100
unstretched_siCdc42	5683.77	0.849336	879.991	1036.09	0.159929	15.9929
	WB in dulicates		relative Cdc42 expression [%]	Average Cdc42 expression [%]
	39_1	unstretched_siCdc42	19.3597	23.3524
	39_2	unstretched_siCdc42	27.345
	X_1	unstretched_siCdc42	14.8343	15.4136
	X_2	unstretched_siCdc42	15.9929
	39_1	unstretched_siScramble	100	100
	39_2	unstretched_siScramble	100
	X_1	unstretched_siScramble	100	100
	X_2	unstretched_siScramble	100
