# Supplementary material for: Dynamic cytoskeletal regulation of cell shape supports resilience of lymphatic endothelium
Source: Nature. 2025 Mar 19;641(8062):465–75. doi: 10.1038/s41586-025-08724-6 (PMC12058511; doi:10.1038/s41586-025-08724-6)
Supplement: Supplementary file 21 — Source Data Extended Data Fig. 10 [file 41586_2025_8724_MOESM21_ESM.xlsx]

## Sheet: ED Fig. 10a
colour coding according to conditions:					STATISTICAL TESTING
unstretched
unstretched+0.2mAb13					1. Normality testing (Shapiro-Wilk)
stretch						p-value = 0.9024
str+0.2mAb13					2. Ordinary one-way ANOVA
chamber	active integrin b1 (clone HUTS4) area percentage
1_unstretched	9.20847
	7.44747
2_unstretched	8.36538
	8.12419
1_unstretched+0.2mAb13	6.89306
	4.75593
2_unstretched+0.2mAb13	2.05944
	4.65088
	2.13349
3_stretch	14.8662
	11.1765
	9.0728
	10.3471
	9.98318
1_str+0.2mAb13	4.42233
	0.377346
2_str+0.2mAb13	2.53095
	4.84812
	2.60459
	5.4108
					3. Multiple comparison

## Sheet: ED Fig. 10c
colour coding according to conditions:
unstretched
unstretched+0.1mAb13
unstretched+0.2mAb13
stretch
str+0.1mAb13
str+0.2mAb13
chamber	HDLECs + mAb13 14h stretch; 100sec per stretch cycle; 0-6% stretch (diameter)	vessel_area_fraction (= Pecam1+ overlap area) (REAVER)	total image area [μm2] (FIJI)	total PECAM1+ area per image [μm2]	total junction length per image [μm] (Fiji)	PECAM1+ overlap width [μm]	Pecam1+ overlap width normalised to average "unstretched" Pecam1 overlap width	stretch experiment #					STATISTICAL TESTING
1_str+0.1mAb13	1_str+0.1mAb13_midw1	0.156698	53984.4	8459.25	3671.25	2.30419	1.26753	35					1. Normality testing (Shapiro-Wilk)
	1_str+0.1mAb13_mid2	0.14511	53642.7	7784.08	3283.92	2.37036	1.30393							p-value = 0.9708
	1_str+0.1mAb13_mid3	0.184447	54002.2	9960.56	3668.59	2.71509	1.49357						2. Brown-Forsythe test
	1_str+0.1mAb13_w4	0.144917	54092.3	7838.9	3407.53	2.30047	1.26548							p-value=0.0248
	1_str+0.1mAb13_n5	0.146545	54092.3	7926.96	3175.37	2.49639	1.37326
2_str+0.2mAb13	2_str+0.2mAb13_2	0.171238	53894.4	9228.76	4047.29	2.28023	1.25435
	2_str+0.2mAb13_3	0.165069	53876.4	8893.33	4013.96	2.2156	1.2188
	2_str+0.2mAb13_4	0.157811	54092.5	8536.4	4015.94	2.12563	1.16931
	2_str+0.2mAb13_5	0.159329	53588.3	8538.2	3843.06	2.22172	1.22217
	2_str+0.2mAb13_6	0.156691	54092.3	8475.8	3482.02	2.43416	1.33903
3_stretch	3_str_2x_1	0.138659	53912.4	7475.42	3208.53	2.32986	1.28165
	3_str_2x_2	0.160249	54092.5	8668.25	3267.68	2.65272	1.45926
	3_str_2x_3	0.149604	54092.3	8092.44	2888.51	2.8016	1.54116
4_stretch	4_str_2x_s1	0.135381	54056.5	7318.21	3355.23	2.18114	1.19984
	4_str_2x_sw1	0.19216	54038.4	10384	3326.26	3.12184	1.71732
	4_str_2x_se3	0.151918	54092.3	8217.62	3192.35	2.57416	1.41604						Therefore, the Brown-Forsythe and Welch ANOVA was choosen for statistical testing of the dataset.
5_unstretched+0.1mAb13	5_no str+0.1mAb13_mid2	0.0971669	54092.5	5256	3101.96	1.69441	0.932096
	5_no str+0.1mAb13_n3	0.090376	54020.4	4882.15	3178.37	1.53606	0.844983
	5_no str+0.1mAb13_mid_4	0.105943	54092.3	5730.73	3157.48	1.81497	0.998412
	5_no str+0.1mAb13_s1	0.111599	54056.5	6032.67	3287.61	1.83497	1.00942
6_unstretched+0.2mAb13	6_no str+0.2mAb13_mid1	0.0905927	54038.4	4895.49	2981.8	1.64179	0.903147
	6_no str+0.2mAb13_s2	0.0987201	54092.5	5340.02	3074.68	1.73677	0.955396
	6_no str+0.2mAb13_mide3	0.10477	53966.1	5654.05	2878.14	1.96448	1.08066
7_unstretched	7_no-str_2x_nw1	0.106836	54092.5	5779.02	3626.02	1.59376	0.876728
	7_no-str_2x_e2	0.102041	54092.5	5519.65	3216.27	1.71616	0.94406
	7_no-str_2x_w3	0.143796	53822.2	7739.41	3630.86	2.13157	1.17257
8_unstretched	8_no-str_2x_n1	0.109916	54092.3	5945.6	3445.39	1.72567	0.949288
	8_no-str_2x_s2	0.109118	54092.3	5902.43	3097.84	1.90534	1.04813
	8_no-str_2x_s3	0.11084	54092.3	5995.6	3268.03	1.83462	1.00923
1_str+0.1mAb13	1_str+0.1mAb13_2x_ne1	0.147908	54092.3	8000.7	2664.01	3.00326	1.07836	36
	1_str+0.1mAb13_2x_mid2	0.153829	54092.3	8320.95	2503.38	3.32389	1.19349
	1_str+0.1mAb13_2x_mid3	0.138469	54092.3	7490.13	2563.93	2.92135	1.04895
	1_str+0.1mAb13_2x_w4	0.134351	54092.3	7267.33	2322.45	3.12917	1.12357
	1_str+0.1mAb13_2x_w5	0.151097	54092.3	8173.18	2648.92	3.08547	1.10788
2_str+0.2mAb13	2_str+0.2mAb13_2x_w1	0.149619	54092.3	8093.23	2953.04	2.74065	0.98407
	2_str+0.2mAb13_2x_w2	0.203631	54092.3	11014.9	3216.09	3.42494	1.22977						Followed by multiple comparisson testing between the individual groups:
	2_str+0.2mAb13_2x_e4	0.139101	54092.3	7524.3	2755.69	2.73046	0.980413
	2_str+0.2mAb13_2x_n3	0.118073	54092.3	6386.85	2622.53	2.43538	0.874459
	2_str+0.2mAb13_2x_n5	0.136298	54092.3	7372.69	2910.5	2.53313	0.909558
3_stretch	3_str_2x_w1	0.168975	54092.3	9140.22	2983.59	3.0635	1.09999
	3_str_2x_w2	0.14654	54092.3	7926.7	2790.95	2.84015	1.0198
	3_str_2x_ne3	0.130121	54092.3	7038.54	2725.52	2.58246	0.92727
	3_str_2x_ne4	0.1368	54092.3	7399.82	2893.51	2.55739	0.918268
	3_str_2x_e5	0.139189	54092.3	7529.05	2818.25	2.67153	0.959254
3_stretch	4_str_2x_mid1	0.147425	54092.3	7974.57	2860.05	2.78826	1.00117
	4_str_2x_w3	0.19231	54092.3	10402.5	2832.74	3.67223	1.31857
	4_str_2x_4	0.159628	54092.3	8634.64	2939.26	2.93769	1.05482
	4_str_2x_w4	0.17405	54092.3	9414.74	2717.57	3.46439	1.24394
	4_str_2x_e5	0.162861	54092.3	8809.55	2635.6	3.34252	1.20018
5_unstretched+0.1mAb13	5_no-str+0.1mAb13_2x_mid1	0.123932	54092.3	6703.78	2787.47	2.40497	0.863539
	5_no-str+0.1mAb13_2x_nw2	0.114158	54092.3	6175.06	2836.61	2.17692	0.781654
	5_no-str+0.1mAb13_2x_n3	0.122373	54092.3	6619.44	2783.03	2.3785	0.854037
	5_no-str+0.1mAb13_2x_mid4	0.114091	54092.3	6171.43	2676.42	2.30585	0.827949
	5_no-str+0.1mAb13_2x_w5	0.148719	54092.3	8044.57	2932.92	2.74285	0.984862
6_unstretched+0.2mAb13	6_no-str+0.2mAb13_2x_s1	0.127981	54092.3	6922.79	2682.32	2.5809	0.926711
	6_no-str+0.2mAb13_2x_mid2	0.130145	54092.3	7039.83	2710.9	2.59686	0.932442
	6_no-str+0.2mAb13_2x_e3	0.129197	54092.3	6988.56	2519.45	2.77384	0.995989
	6_no-str+0.2mAb13_2x_e4	0.103232	54092.3	5584.04	2776.13	2.01145	0.72224
	6_no-str+0.2mAb13_2x_mid5	0.152669	54092.3	8258.24	2927.64	2.82079	1.01285
7_unstretched	7_no-str_2x_n1	0.172995	54092.3	9357.7	3164.37	2.95721	1.06183
	7_no-str_2x_e2	0.145864	54092.3	7890.12	3033.78	2.60076	0.933841
	7_no-str_2x_midn3	0.144929	54092.3	7839.52	2872.46	2.7292	0.979958
	7_no-str_2x_w4	0.157919	54092.3	8542.21	2958.66	2.88718	1.03669
8_unstretched	8_no-str_2x_e1	0.13968	54092.3	7555.61	2492.42	3.03143	1.08848
	8_no-str_2x_ne2	0.137664	54092.3	7446.55	2556.07	2.91328	1.04606
	8_no-str_2x_mide3	0.123559	54092.3	6683.6	2505.18	2.66792	0.957954
	8_no-str_2x_w4	0.12205	54092.3	6601.98	2722.18	2.42526	0.870824
1_str+0.1mAb13	1_str+0.1_2x_midn1	0.161676	54268.2	8773.88	3221.03	2.72393	1.15433	37
	1_str+0.1_2x_midn2	0.137032	54268.2	7436.46	2869.32	2.59172	1.0983
	1_str+0.1_2x_s3	0.204016	54268.2	11071.6	3818.84	2.89921	1.22861
	1_str+0.1_2x_sw4	0.150403	54268.2	8162.1	3109.57	2.62483	1.11234
2_str+0.2mAb13	2_str+0.2_2x_s1	0.200754	54092.3	10859.3	2823.11	3.84656	1.63007
	2_str+0.2_2x_se2	0.189002	54092.3	10223.5	3111.4	3.28583	1.39245
	2_str+0.2_2x_n3	0.144484	54092.3	7815.47	2596.34	3.01019	1.27564
	2_str+0.2_2x_n4	0.141704	54092.5	7665.13	2890.99	2.65139	1.12359
	2_str+0.2_2x_ne5	0.140138	54092.5	7580.4	2664.97	2.84446	1.20541
3_stretch	3_str_mid1	0.188905	54092.3	10218.3	3340.09	3.0593	1.29645
	3_str_e2	0.195402	54092.3	10569.8	3403.89	3.1052	1.3159
	3_str_e3	0.190125	54092.3	10284.3	3075.3	3.34416	1.41717
3_stretch	4_str_mid3_1	0.180795	54056.3	9773.08	3125.62	3.12676	1.32504
	4_str_mid3_2	0.184448	54195.9	9996.34	3252.89	3.07306	1.30229
	4_str_e3	0.199706	53786.2	10741.4	3236.31	3.31903	1.40652
	4_str_w4	0.172433	54092.3	9327.28	3054.75	3.05337	1.29394
	4_str_5tif	0.1701	54092.3	9201.1	3063.09	3.00386	1.27296
5_unstretched+0.1mAb13	5_no str+0.1_se1	0.138685	54092.3	7501.82	3377.1	2.22138	0.941363
	5_no str+0.1_n2	0.136746	54092.3	7396.92	3060.46	2.41693	1.02423
	5_no str+0.1_mid3	0.131718	54092.3	7124.91	3227.17	2.20779	0.935606
	5_no str+0.1_4	0.122085	54092.3	6603.85	3235.11	2.04131	0.865054
6_unstretched+0.2mAb13	6_no str+0.2_w1	0.121887	54092.3	6593.15	3192.26	2.065	0.875244
	6_no str+0.2_sw2	0.150037	54092.3	8115.87	3672.52	2.20989	0.936495
	6_no_str+0.2_w3	0.109954	54092.5	5947.69	3225.77	1.84381	0.781358
	6_no_str+0.2_e4	0.123568	53858.4	6655.15	3386.55	1.96517	0.83279
7_unstretched	7_no str_2x_mid1	0.1642	54092.3	8881.98	3319.95	2.67533	1.13374
	7_no str_2x_s2	0.116588	54092.3	6306.51	3186.51	1.97913	0.838703
	7_no str_2x_n3	0.156205	54092.3	8449.51	3258.42	2.59314	1.0989
8_unstretched	8_no str_2x_w1	0.13334	54092.3	7212.66	3326.66	2.16814	0.918801
	8_no str_2x_mid2	0.142734	54092.3	7720.81	3539.76	2.18117	0.924323
	8_no str_2x_n3	0.151157	54092.3	8176.42	3077.21	2.65709	1.126
8_unstretched	9_no str_2x_1	0.136038	54092.3	7358.59	3204.57	2.29628	0.973104
	9_no str_2x_mid2	0.129151	54092.3	6986.09	2969.35	2.35273	0.997029
	9_no str_2x_midn3	0.145959	54092.3	7895.26	3381.68	2.33472	0.989393
