# Supplementary material for: Dynamic cytoskeletal regulation of cell shape supports resilience of lymphatic endothelium
Source: Nature. 2025 Mar 19;641(8062):465–75. doi: 10.1038/s41586-025-08724-6 (PMC12058511; doi:10.1038/s41586-025-08724-6)
Supplement: Supplementary file 22 — Source Data Extended Data Fig. 11 [file 41586_2025_8724_MOESM22_ESM.xlsx]

## Sheet: ED Fig. 11b
	HUVECs 14h stretch; 100sec per stretch cycle; 0-6% stretch (diameter)	vessel_area_fraction (= Pecam1+ overlap area) (REAVER)	total image area [μm2] (FIJI)	total PECAM1+ area per image [μm2]	total junction length per image [μm] (Fiji)	PECAM1+ overlap width [μm]	stretch experiment #
							35				STATISTICAL TESTING
Unstretched	1_no-str_e2	0.240814	53750.4	12943.8	3427.49	3.77647
	1_no-str_w1	0.242862	54038.4	13123.9	3739.3	3.50972					1. F-test to compare variances
	2_no-str_n1	0.253164	53984.4	13666.9	3752.36	3.64222						p-value = 0.2440
	2_no-str_sw2	0.223395	54002.4	12063.9	3539.34	3.40852					2. Normality testing (Shapiro-Wilk)
												p-value = 0.1597
Stretched	3_str_e1	0.253985	53948.3	13702.1	4020.35	3.40818
	3_str_n1	0.262707	54092.5	14210.5	3813.28	3.72657
	3_str_sw2	0.240083	54092.5	12986.7	3659.76	3.54851
	4_str_mid1	0.235345	54020.4	12713.5	3686.18	3.44895
	4_str_n3	0.229184	53858.3	12343.5	3746.64	3.29454
	4_str_s2	0.290356	54056.5	15695.6	3701.39	4.24046
											Therefore, the parametric unpaired student t-test was choosen for statistical testing of the dataset.
